# Supplementary material for: Association among smoking, depression, and anxiety: findings from a representative sample of Korean adolescents
Source: PeerJ. 2015 Oct 1;3:e1288. doi: 10.7717/peerj.1288 (PMC4636397; doi:10.7717/peerj.1288)
Supplement: Supplemental Information 1 — The source of the data was the 2011 Korean Study of Promotion Policies on Children and Adolescents—Mental Health (KSPCAM), a nationwide survey on non-institutionalized adolescents in local communities of South Korea conducted by the National Youth Policy Institute under the umbrella of the Prime Minister’s Office. [file peerj-03-1288-s001.zip]

Archive with 1 entries (1 files):
- 2011.xlsx
