# Supplementary material for: Association among smoking, depression, and anxiety: findings from a representative sample of Korean adolescents
Source: PeerJ. 2015 Oct 1;3:e1288. doi: 10.7717/peerj.1288 (PMC4636397; doi:10.7717/peerj.1288)
Supplement: Supplemental Information 1 — The source of the data was the 2011 Korean Study of Promotion Policies on Children and Adolescents—Mental Health (KSPCAM), a nationwide survey on non-institutionalized adolescents in local communities of South Korea conducted by the National Youth Policy Institute under the umbrella of the Prime Minister’s Office. [file peerj-03-1288-s001.zip › 2011.xlsx]

## Sheet: 2011
ID	SchoolID	Q1_1	Q1_2	Q1_3	Q1_4	Q1_5	Q1_6	Q1_7	Q1_8	Q1_9	Q1_10	Q1_11	Q1_12	Q1_13	Q1_14	Q1_15	Q1_16	Q1_17	Q1_18	Q1_19	Q1_20	Q1_21	Q2_1	Q2_2	Q2_3	Q2_4	Q2_5	Q2_6	Q2_7	Q2_8	Q2_9	Q2_10	Q2_11	Q2_12	Q2_13	Q2_14	Q2_15	Q2_16	Q2_17	Q2_18	Q2_19	Q2_20	Q2_21	Q3_1	Q3_2	Q3_3	Q3_4	Q3_5	Q3_6
1	10310445	0	0	0	0	0	0	0	0	0	0	0	0	0	0	0	0	0	0	0	0	0	0	1	0	0	0	0	0	0	0	0	0	0	0	0	0	0	0	0	0	1	1	1	1	1	1	1	1
2	31330490	0	0	0	1	0	1	0	0	1	1	0	0	0	1	0	0	1	0	0	1	0	0	0	1	2	1	2	1	0	0	1	1	0	0	1	2	0	0	3	0	0	1	1	1	1	1	1	1
3	31330490	1	1	0	1	0	0	1	1	0	0	1	0	2	1	0	0	1	1	0	1	0	1	0	1	2	1	1	2	2	2	2	0	1	2	2	0	0	1	3	0	2	2	1	1	1	1	1	1
4	31330490	0	1	0	2	0	0	0	1	1	0	1	0	2	0	1	0	2	1	0	1	0	1	0	1	2	1	1	1	1	2	2	0	1	1	0	0	0	0	2	0	2	2	1	1	1	1	1	1
5	31330490	0	0	0	1	1	1	1	0	0	1	1	1	1	1	0	0	0	0	0	1	0	1	0	0	1	1	0	0	0	1	1	0	0	0	0	0	0	2	0	0	1	0	4	1	1	1	1	1
6	31330490	0	1	0	1	0	1	1	0	1	0	1	0	1	1	1	0	1	0	0	0	0	0	1	0	2	1	1	1	3	0	2	0	0	0	0	0	0	1	1	1	0	0	1	1	1	1	1	1
7	31330490	1	1	0	1	0	0	1	2	1	0	1	1	2	2	1	0	2	0	0	1	0	1	0	0	2	1	2	1	1	1	2	0	0	0	1	0	0	1	1	0	0	0	1	1	1	1	1	1
8	31330490	1	0	0	1	0	0	1	0	1	0	1	1	1	0	1	0	0	0	0	0	0	0	0	0	1	0	0	0	0	0	1	0	0	0	0	0	0	1	1	0	0	0	1	1	1	1	1	1
9	31330490	0	0	0	1	0	0	1	1	0	0	0	1	0	0	0	0	1	0	0	0	0	1	0	0	0	0	1	0	0	0	0	0	0	0	0	0	0	0	1	0	0	0	1	1	1	1	1	1
10	31330490	1	1	0	0	0	0	1	0	1	1	0	0	0	0	0	0	1	0	0	0	0	1	0	0	1	0	2	0	0	0	0	0	0	0	0	0	0	0	0	0	0	1	1	1	1	1	1	1
11	31330490	1	0	0	1	0	0	1	2	1	0	1	1	0	2	1	0	1	0	0	1	0	1	0	0	1	0	0	0	1	0	0	1	0	1	0	2	0	0	2	0	0	0	1	1	1	1	1	1
12	31330490	0	0	0	0	0	0	0	1	0	0	1	0	0	1	1	0	1	0	0	0	0	0	0	1	1	0	0	1	1	2	2	0	0	0	0	0	0	0	0	0	0	0	1	1	1	1	1	1
13	31330490	1	1	0	1	0	0	1	0	0	0	1	0	0	0	0	0	1	0	2	0	0	0	0	0	0	0	1	0	1	0	0	0	0	0	0	0	0	0	0	0	0	1	2	1	1	1	1	2
14	31330490	0	0	0	0	1	0	1	0	0	0	1	0	0	0	0	1	1	0	0	0	0	2	0	0	1	1	2	1	1	1	1	1	1	1	1	1	0	0	2	1	1	1	1	1	1	1	1	1
15	31330490	0	0	0	0	0	0	0	1	1	1	1	1	1	3	0	0	0	0	0	1	0	0	0	1	0	0	1	1	0	2	1	0	0	0	0	0	0	0	1	0	1	0	1	1	1	1	1	1
16	31330490	1	1	2	0	1	0	0	0	1	0	0	1	0	0	0	0	1	0	0	0	0	1	0	0	1	1	2	1	1	1	0	0	0	0	0	0	0	0	1	0	1	0	1	2	1	1	2	1
17	31330490	1	0	0	1	0	0	1	0	0	0	1	0	2	1	1	1	1	0	1	1	0	1	0	0	1	1	1	1	0	0	1	0	0	0	0	0	0	1	1	0	0	1	1	1	1	1	1	1
18	31330490	0	0	0	1	0	0	0	0	1	1	1	1	1	0	0	0	1	0	0	0	0	0	0	0	0	0	1	0	1	1	1	0	0	1	0	0	0	1	1	0	0	0	2	1	1	1	1	1
19	31330490	1	1	0	1	1	0	1	2	1	1	1	0	1	1	1	1	1	0	0	0	0	0	0	1	1	1	1	0	0	1	0	0	0	0	0	0	0	1	1	0	1	0	1	1	1	1	1	1
20	31330490	0	0	0	0	0	0	0	0	0	1	0	0	1	0	0	0	1	0	0	1	0	1	0	0	0	0	0	0	1	0	0	0	0	0	0	0	0	0	0	0	0	0	4	2	1	1	2	1
21	31330490	0	0	0	2	0	0	1	1	1	1	1	2	0	0	1	1	1	0	0	0	0	1	0	0	2	0	1	1	0	0	2	0	0	0	0	0	0	2	2	0	0	0	1	1	1	1	1	1
22	31330490	0	1	2	2	1	1	1	2	1	1	0	0	0	3	0	0	1	3	1	1	0	0	0	0	0	1	2	0	1	0	2	0	2	0	0	0	0	1	0	0	0	0	1	1	1	1	1	1
23	31330490	0	1	2	0	1	0	1	1	1	0	0	1	0	3	1	0	1	0	0	0	1	1	0	0	1	1	0	0	1	0	1	0	0	0	0	0	0	1	0	0	0	2	2	2	2	1	1	2
24	31330490	1	1	0	0	0	0	0	0	1	1	1	0	0	0	0	0	1	0	0	0	0	1	0	1	1	1	1	1	0	0	1	0	0	0	0	0	0	1	2	0	2	2	2	1	1	1	1	1
25	31330490	1	1	2	2	1	1	1	2	1	1	1	1	0	2	1	1	1	0	0	0	0	0	0	1	1	2	3	2	1	1	2	0	0	1	0	0	0	1	0	0	2	2	4	1	1	1	2	1
26	31330490	1	1	0	1	0	1	1	1	1	0	0	0	1	0	1	0	1	0	0	1	0	0	0	0	1	0	1	1	1	0	2	0	0	0	0	0	0	1	1	0	0	2	1	1	1	2	1	1
27	31330490	1	1	0	1	0	0	0	1	0	1	2	0	2	0	0	0	1	0	0	1	0	0	0	0	0	0	0	0	1	0	1	0	0	0	0	0	0	1	0	0	1	0	1	1	1	1	1	1
28	31330490	0	0	0	0	0	0	0	0	0	0	0	0	0	1	0	0	0	0	0	0	0	0	1	1	0	0	1	0	0	0	1	0	0	0	0	0	0	0	0	0	0	0	1	1	1	1	1	1
29	31330490	2	1	0	1	0	0	0	1	0	1	1	1	0	1	0	1	1	2	1	0	0	1	0	2	2	1	3	1	0	0	1	1	0	1	0	0	0	1	0	0	0	0	1	1	1	1	1	1
30	31330490	1	0	0	0	1	0	1	0	0	0	1	0	1	0	0	0	1	0	0	0	0	0	0	0	1	0	0	0	1	0	0	0	0	0	0	0	0	0	1	0	0	0	1	1	1	1	1	1
31	31330490	0	1	0	1	1	0	0	1	0	0	0	0	1	1	1	0	1	0	0	1	0	1	0	2	2	0	2	0	1	1	1	0	0	1	0	0	0	0	2	0	0	1	1	1	2	1	1	1
32	31330490	0	0	0	0	0	0	1	1	0	0	1	1	0	0	0	0	1	0	0	1	0	0	0	0	1	0	1	1	0	1	0	0	0	0	0	1	0	1	1	0	0	0	1	1	1	1	1	1
33	10610190	0	0	0	0	0	1	0	0	0	0	1	0	0	0	0	0	0	0	0	0	0	0	0	1	1	1	1	0	1	1	0	0	0	0	0	0	0	0	0	0	0	0	1	1	1	1	1	1
34	10610190	0	0	0	0	0	0	0	0	0	0	0	0	0	0	0	1	1	0	0	1	0	1	0	0	0	0	1	0	1	0	0	0	0	0	0	0	0	0	0	0	0	0	1	1	1	1	1	1
35	10610190	0	0	0	1	1	0	0	1	1	1	0	0	0	0	0	0	0	0	0	0	0	0	0	0	0	0	1	0	0	0	0	0	0	0	0	0	0	0	0	0	0	0	1	1	1	1	1	1
36	10610190	0	0	0	0	0	0	0	0	0	0	0	0	0	0	0	0	0	0	1	0	0	0	0	0	0	0	0	0	0	0	0	0	0	0	0	0	0	0	0	0	0	0	1	1	1	1	1	1
37	10610190	0	0	0	0	0	0	0	0	1	0	0	0	1	0	0	0	0	0	0	0	0	0	0	0	0	0	1	1	1	0	1	0	0	0	0	0	0	0	0	0	0	1	1	1	1	1	1	1
38	10610190	0	0	0	0	0	0	0	0	0	0	0	0	0	0	0	0	0	0	0	0	0	0	0	0	0	0	0	0	0	0	0	0	0	0	0	0	0	0	0	0	0	1	1	1	1	1	1	1
39	10610190	0	0	1	0	0	0	0	0	0	0	0	0	0	0	0	0	1	1	0	0	0	1	1	0	1	0	0	0	1	1	0	0	0	1	0	0	0	1	0	0	0	1	2	1	1	1	2	1
40	10610190	1	0	0	1	0	0	0	0	0	0	1	0	0	0	0	0	0	0	0	0	0	0	0	0	0	0	0	0	0	0	0	0	0	0	0	0	0	0	0	0	0	0	2	1	1	1	1	1
41	10610190	0	0	0	0	0	0	0	0	0	0	1	0	0	0	0	0	0	0	0	0	2	0	0	0	0	0	0	0	0	0	0	0	0	0	0	0	0	0	0	0	0	1	1	1	1	1	1	1
42	10610190	0	0	0	0	0	0	0	0	0	0	0	0	0	0	0	0	0	0	0	0	0	0	0	0	0	0	0	0	0	0	0	0	0	0	0	0	0	0	0	0	0	0	1	1	1	1	1	1
43	10610190	0	0	0	0	0	0	0	0	1	1	0	0	1	0	0	0	0	0	0	0	0	0	0	1	0	0	0	0	0	0	0	0	0	0	0	0	0	0	0	0	1	0	2	1	1	1	1	1
44	10610190	0	0	0	1	0	1	0	0	0	0	0	0	0	0	0	0	0	0	0	0	0	0	0	0	0	0	0	0	0	0	0	0	0	0	0	0	0	0	0	0	0	0	1	1	1	1	1	1
45	10610190	0	0	0	0	0	0	0	0	0	0	0	0	0	0	0	0	0	0	0	0	0	0	0	0	0	0	0	0	0	1	0	0	0	0	0	0	0	0	0	0	0	0	1	1	1	1	1	1
46	10610190	0	0	0	0	0	0	0	0	0	0	0	0	0	0	0	0	1	0	0	0	0	0	0	0	1	1	1	0	0	0	0	0	0	0	0	1	0	0	0	0	0	1	1	1	1	1	1	1
47	10610190	0	0	0	0	0	0	0	0	0	0	0	0	0	0	0	0	0	0	0	0	0	0	0	0	0	0	0	0	0	0	0	0	0	0	0	0	0	0	0	0	0	1	1	1	1	1	1	1
48	10610190	0	0	0	0	0	0	0	0	0	0	0	0	0	0	0	0	0	0	0	0	0	1	0	1	0	0	1	0	0	2	0	0	0	0	0	0	0	0	0	0	0	0	1	1	1	1	1	1
49	10610190	0	0	0	0	0	0	0	0	0	0	0	0	0	0	0	0	0	0	0	0	0	0	0	0	0	0	0	0	0	0	0	0	0	0	0	0	0	0	0	0	0	0	1	1	1	1	1	1
50	10610190	0	0	0	0	0	0	0	0	0	0	0	0	0	0	0	0	0	0	0	0	3	0	0	0	0	0	0	0	0	0	0	0	0	0	0	0	0	0	0	0	0	1	1	1	1	1	1	1
51	10610190	0	0	0	1	2	1	0	0	1	0	0	1	0	0	0	2	0	1	2	0	0	0	1	0	1	0	1	0	0	1	0	1	0	0	1	0	1	0	2	3	1	3	1	1	1	1	1	1
52	10610190	1	0	0	1	0	0	0	0	1	1	1	2	0	1	0	0	0	0	0	0	0	0	1	1	0	0	0	0	1	1	0	0	0	0	0	0	0	0	0	0	0	1	2	1	1	1	1	1
53	10610190	3	3	0	2	0	3	0	3	1	0	2	0	0	0	0	0	1	0	2	0	0	1	0	0	0	2	1	0	0	0	0	0	0	0	0	1	0	0	0	0	0	1	1	1	1	1	1	1
54	10610190	0	0	0	0	0	0	0	0	1	0	0	0	0	0	0	0	0	0	0	0	0	1	0	1	0	0	0	0	0	1	0	0	0	0	0	0	0	0	0	0	0	0	1	1	1	1	1	1
55	10610190	0	0	0	0	0	0	0	0	0	0	0	0	0	0	0	0	0	0	0	0	0	0	0	0	0	0	0	0	0	0	0	0	0	0	0	0	0	0	0	0	0	1	1	1	1	1	1	1
56	10610190	0	0	0	1	0	0	0	0	0	0	0	1	0	0	0	0	1	0	0	0	0	0	0	0	0	0	1	0	0	0	0	0	0	0	0	0	0	0	0	0	0	1	2	1	1	1	1	1
57	10610190	2	2	2	2	0	2	1	1	2	2	2	1	0	2	2	1	1	0	1	1	3	1	3	2	1	2	0	1	3	2	0	1	2	1	2	3	0	1	1	2	9	9	2	4	3	1	2	4
58	10610190	0	0	0	0	1	0	0	0	1	0	0	0	0	0	0	1	0	0	0	0	0	0	1	0	0	0	0	0	0	0	0	0	0	0	0	0	0	0	0	0	0	1	1	1	1	1	1	1
59	10610190	0	0	0	0	0	0	0	0	0	1	0	0	0	0	0	1	0	0	1	0	0	0	0	0	0	0	0	0	0	1	0	0	0	0	0	0	0	0	0	0	0	0	1	1	1	1	1	1
60	10610190	1	1	0	0	0	1	0	1	0	0	0	0	0	0	0	1	1	0	0	0	0	1	1	1	1	0	1	0	0	0	0	0	0	0	0	0	0	0	0	0	0	3	1	1	1	1	1	1
61	10610190	0	0	0	0	0	0	0	0	0	0	0	0	0	0	0	0	0	1	0	0	0	0	0	1	0	0	0	1	0	0	0	0	0	0	0	0	0	0	0	0	0	2	1	1	1	1	1	1
62	10610190	0	0	0	0	0	0	0	0	0	0	0	0	0	0	0	0	0	0	0	0	0	0	0	0	0	0	0	0	0	0	0	0	0	0	0	1	0	0	0	0	0	0	1	1	1	1	1	1
63	10610190	0	0	0	0	0	0	0	0	0	0	0	0	0	0	0	0	1	0	1	0	0	0	0	0	0	1	0	0	0	0	0	0	0	1	0	0	0	0	0	0	0	0	2	1	1	1	2	2
64	10610190	0	0	0	0	0	0	0	0	0	0	0	0	0	0	0	0	0	0	1	0	0	0	0	1	0	0	0	0	1	0	0	0	0	0	0	0	0	0	0	0	0	2	1	1	1	1	1	1
65	10610190	0	2	0	3	1	0	0	0	0	3	0	0	0	2	2	0	1	0	0	1	0	0	1	1	0	1	0	0	2	1	3	1	0	0	0	1	0	1	2	1	1	3	1	1	1	1	2	1
66	11110786	0	3	3	2	1	1	0	1	1	3	3	0	0	0	1	3	2	2	1	0	0	2	0	1	3	2	2	3	3	1	3	2	1	3	3	3	1	1	1	2	2	3	4	1	1	1	1	1
67	11110786	0	0	0	0	0	1	0	1	0	2	1	0	1	0	0	1	2	0	0	0	0	1	0	1	0	0	2	1	0	1	1	0	0	0	0	0	0	0	0	0	0	3	1	2	1	1	1	2
68	11110786	0	1	0	1	1	0	0	0	1	0	0	0	0	0	0	0	0	0	0	0	1	2	0	0	0	0	1	1	2	0	0	0	0	0	0	0	0	0	1	0	0	0	1	1	1	1	1	1
69	11110786	0	0	0	0	0	0	0	0	1	0	0	0	0	0	0	0	1	1	0	0	0	0	0	1	0	0	0	0	0	0	0	0	0	0	0	0	0	0	0	0	0	1	2	2	1	1	1	1
70	11110786	0	0	0	1	0	0	0	0	0	0	1	0	1	0	0	1	0	0	0	0	0	1	0	1	0	0	1	0	0	0	0	0	0	0	0	0	0	0	1	0	1	2	1	1	1	1	1	2
71	11110786	0	0	0	0	0	0	0	0	0	0	2	0	1	0	0	0	1	0	0	0	0	1	0	1	0	0	0	1	0	0	0	0	0	0	0	0	0	0	0	0	1	2	2	1	1	1	1	2
72	11110786	0	1	0	0	1	0	0	0	0	0	1	0	1	1	0	0	1	0	0	0	0	1	0	2	1	1	2	0	1	1	1	0	0	1	0	0	0	1	1	0	0	2	1	1	1	1	1	1
73	11110786	0	0	0	0	0	0	0	0	0	0	0	0	0	0	0	0	0	0	0	0	0	0	0	1	0	1	0	0	0	0	0	0	0	0	0	0	0	0	0	0	0	0	1	1	1	1	1	1
74	11110786	0	0	0	0	0	0	0	0	1	0	1	0	0	0	0	0	0	0	0	0	0	0	1	1	0	1	0	0	1	0	0	0	0	1	0	0	0	0	0	0	0	2	1	1	2	1	2	1
75	11110786	0	0	0	0	0	0	0	1	0	0	1	0	1	0	0	1	1	0	0	0	0	0	0	0	0	1	0	0	0	0	0	0	0	0	0	0	0	0	0	0	1	0	1	1	1	1	1	1
76	11110786	0	0	0	0	1	1	0	1	0	0	1	0	1	0	0	0	1	0	0	0	0	0	1	0	0	1	1	0	3	3	0	0	0	3	0	0	0	3	3	0	0	0	1	1	1	1	1	1
77	11110786	0	0	0	0	0	0	0	0	0	0	0	0	0	0	0	0	0	0	0	0	0	0	0	1	0	0	0	0	1	0	0	0	0	0	0	1	0	0	0	0	0	1	2	2	1	1	1	1
78	11110786	0	0	0	0	0	0	0	0	1	0	1	0	0	0	0	0	1	0	0	0	0	1	0	1	2	0	1	2	2	2	3	0	0	2	2	0	0	0	2	0	0	2	1	1	1	1	2	9
79	11110786	0	0	0	0	1	1	1	1	0	1	1	1	1	1	1	0	1	1	0	0	0	0	0	0	9	1	0	0	1	1	0	0	0	0	0	0	0	0	0	0	0	0	1	1	1	1	1	1
80	11110786	0	0	0	0	0	0	0	0	0	0	0	0	0	0	0	0	0	0	0	0	0	0	0	1	0	0	1	0	0	0	0	0	0	0	0	0	0	0	1	0	0	0	1	1	2	2	2	1
81	11110786	0	0	0	0	0	1	0	0	1	0	0	0	0	1	0	0	1	1	0	0	0	0	0	0	0	0	0	0	0	0	0	0	0	0	0	0	0	0	0	0	0	0	2	2	2	1	1	1
82	11110786	0	0	0	0	0	0	0	0	1	0	0	0	0	0	0	0	1	0	0	1	0	0	0	1	0	1	1	0	0	0	0	0	0	0	0	0	0	0	3	0	0	3	1	1	1	1	1	1
83	11110786	0	0	0	0	0	0	0	0	0	0	0	0	0	0	0	0	0	0	0	0	0	0	0	0	0	0	0	0	0	1	0	0	0	0	0	0	0	0	0	0	0	0	1	1	1	1	1	1
84	11110786	0	0	0	1	1	1	1	1	1	1	1	1	1	2	0	1	1	1	1	0	0	1	2	3	1	1	1	2	1	0	2	1	1	0	0	1	0	1	1	1	1	2	1	1	1	1	1	1
85	11110786	0	0	0	0	0	1	0	1	0	0	1	0	0	0	0	0	0	0	0	0	0	0	1	0	0	0	1	0	1	0	0	0	0	0	0	0	0	0	0	0	0	0	2	1	1	1	1	1
86	11110786	0	0	0	0	0	0	0	0	0	0	1	0	0	0	0	0	1	0	0	0	0	0	0	0	0	0	0	0	0	0	0	0	0	0	0	0	0	0	0	0	0	1	1	1	1	1	1	1
87	11110786	0	0	0	0	1	0	0	1	1	0	0	0	1	0	1	0	0	0	0	0	0	0	0	1	0	0	1	2	2	2	1	0	0	0	0	0	0	0	2	0	2	0	2	2	1	2	2	4
88	11110786	0	0	0	0	0	1	0	0	0	1	1	0	0	1	0	0	0	0	0	0	0	1	0	1	0	0	0	1	0	0	0	0	0	0	0	0	0	0	1	0	0	0	2	1	1	1	1	1
89	11110786	0	0	0	0	0	0	0	0	0	0	0	1	0	0	0	0	0	0	0	0	0	1	0	0	0	0	0	0	0	0	0	0	0	0	0	1	0	0	0	0	0	0	1	2	1	1	1	1
90	11110786	0	0	0	0	0	0	0	0	0	0	0	0	0	0	0	0	0	0	0	0	0	0	0	0	0	0	0	0	0	0	0	0	0	0	0	0	0	0	0	0	0	2	1	1	1	1	1	1
91	11110786	0	0	0	0	1	1	0	1	2	0	1	0	1	0	1	0	1	0	0	0	1	0	1	1	0	1	0	0	2	0	0	0	2	1	0	0	2	1	1	0	2	0	1	1	1	1	1	1
92	11110786	0	0	0	0	0	0	0	0	1	0	1	0	0	0	0	1	0	0	0	0	0	1	2	0	0	0	0	0	0	1	1	0	0	0	0	0	0	0	0	0	0	0	1	1	1	1	1	1
93	11110786	0	0	0	0	0	0	0	0	0	0	0	1	0	0	0	0	0	0	0	0	0	0	0	0	0	0	0	1	0	0	0	0	0	0	0	0	0	0	0	0	1	0	1	1	1	1	1	1
94	11010503	0	0	0	0	0	0	0	1	1	1	0	0	0	0	1	0	1	0	0	0	0	1	1	1	0	0	1	1	0	1	1	0	0	0	0	0	0	0	0	0	0	0	1	1	1	1	1	1
95	11010503	0	0	0	2	0	0	0	0	1	3	1	0	0	0	0	1	2	0	1	0	0	1	0	1	0	0	2	2	1	0	0	0	0	0	0	0	0	0	1	0	1	3	1	1	1	1	1	1
96	11010503	1	1	0	1	0	2	0	0	2	1	2	0	2	1	1	0	1	0	0	1	3	1	1	1	1	1	1	1	0	1	1	0	0	0	0	0	1	1	1	0	0	1	1	1	1	1	1	1
97	11010503	0	0	0	0	0	0	0	0	0	0	1	0	1	1	1	0	0	0	0	0	1	0	0	0	0	0	0	0	1	0	0	0	0	0	0	0	0	0	0	0	0	0	1	1	1	1	1	1
98	11010503	1	0	0	0	1	1	1	0	1	2	1	1	1	1	1	0	1	0	0	0	1	1	2	0	1	2	3	0	1	3	1	0	0	2	2	0	2	2	0	0	2	2	1	1	1	1	1	1
99	11010503	1	0	0	1	1	0	0	0	1	0	1	0	0	0	1	1	1	0	0	0	0	1	1	0	0	0	1	0	2	0	1	0	1	2	0	0	0	1	0	0	0	1	1	1	1	1	1	1
100	11010503	0	0	0	0	1	0	0	0	2	0	0	0	1	0	0	0	0	1	0	0	3	0	0	1	0	0	0	0	0	0	1	0	0	0	0	0	0	0	0	0	0	0	1	1	1	1	1	1
101	11010503	0	0	1	1	0	0	0	0	0	1	1	1	0	1	0	1	1	1	0	0	0	1	0	0	0	0	0	0	1	0	1	0	0	1	0	0	0	0	0	0	1	1	1	1	1	2	2	1
102	11010503	0	0	0	0	0	0	0	0	0	0	1	0	1	0	0	0	0	0	1	0	0	0	1	0	0	0	0	0	1	1	0	0	0	0	0	0	0	0	0	0	0	1	1	1	1	1	1	1
103	11010503	1	1	0	1	1	1	0	0	1	0	1	0	0	1	0	0	1	0	0	0	2	0	0	0	0	1	0	0	1	1	0	0	0	0	1	0	0	0	0	0	0	1	1	1	1	1	1	1
104	11010503	0	0	0	0	0	0	0	0	0	0	0	0	0	0	0	0	0	0	0	0	0	0	0	0	0	0	0	0	0	1	0	0	0	0	0	0	0	0	0	0	0	0	1	1	1	1	1	1
105	11010503	1	2	1	1	1	1	1	1	2	0	1	1	1	9	0	0	1	0	0	0	0	0	1	1	1	1	1	0	1	0	1	0	0	1	0	1	9	0	0	0	0	2	1	2	2	1	1	1
106	11010503	0	0	0	0	0	0	0	0	0	0	0	0	0	0	0	0	0	0	0	0	0	1	1	0	0	0	0	0	0	0	0	0	0	0	0	0	0	0	0	0	0	0	1	1	1	1	1	1
107	11010503	0	0	0	0	0	0	0	0	0	0	1	0	0	0	0	0	0	0	0	1	0	0	1	0	0	0	1	0	0	1	0	1	0	0	0	2	0	0	0	0	0	0	1	1	1	1	1	1
108	11010503	1	0	0	1	0	0	0	0	2	1	1	0	0	0	0	0	0	0	0	0	0	0	1	1	0	1	1	0	0	0	0	0	0	0	0	0	1	1	2	0	0	2	1	1	1	1	1	1
109	11010503	0	0	0	0	0	0	0	0	0	0	0	0	0	0	0	0	1	0	0	0	0	0	0	0	1	1	0	0	0	0	0	0	0	0	0	0	0	0	0	0	0	0	1	1	1	1	1	1
110	11010503	0	0	0	1	0	1	1	0	1	0	1	0	0	0	1	1	0	0	0	0	0	1	1	0	0	1	0	1	1	0	0	0	0	0	0	1	0	0	0	0	1	1	1	1	1	1	1	1
111	11010503	0	1	0	1	1	0	0	0	0	1	1	0	0	1	1	0	1	0	0	1	0	0	0	0	1	1	0	0	0	2	1	0	0	0	0	0	0	1	0	0	0	0	1	1	1	1	1	1
112	11010503	0	0	0	0	0	0	0	0	0	0	0	0	0	0	0	0	0	0	0	0	0	0	0	0	0	0	0	0	1	0	0	0	0	0	0	0	0	0	0	0	0	2	1	1	1	1	1	1
113	11010503	0	2	1	1	1	1	1	1	1	1	1	1	1	1	1	1	1	0	0	0	0	3	3	3	1	3	0	0	3	1	0	0	3	3	0	0	1	2	2	0	0	3	2	3	3	2	1	1
114	11010503	0	0	0	0	0	1	0	0	0	0	0	0	1	0	0	0	0	0	1	0	0	0	1	0	0	0	0	0	0	1	0	0	0	0	0	0	0	0	0	0	0	1	1	1	1	1	1	1
115	11010503	0	0	0	1	0	1	0	0	0	0	0	1	1	1	1	1	1	0	0	0	3	0	0	1	0	0	0	0	1	0	0	0	0	0	0	0	0	0	0	0	0	1	2	1	1	1	2	2
116	11010503	0	0	0	0	1	1	0	1	0	0	2	0	0	0	1	1	0	0	0	0	0	0	1	1	0	1	0	0	3	1	1	0	0	3	0	0	0	1	0	0	0	2	3	3	1	4	2	1
117	11010503	0	0	0	0	0	1	0	2	0	0	0	0	0	0	0	0	1	2	0	0	0	0	0	0	0	0	0	0	1	0	0	0	0	0	0	0	0	0	0	0	0	1	2	1	1	1	1	1
118	11010503	1	1	0	1	0	0	0	0	1	0	0	0	1	0	0	1	0	1	0	0	3	0	0	0	0	1	0	1	1	1	0	0	0	1	0	1	0	0	0	0	0	0	2	2	2	1	2	1
119	11010503	0	0	0	0	0	0	1	2	0	0	1	1	1	0	0	0	1	0	0	0	0	0	0	0	0	1	0	0	0	2	0	0	0	0	0	0	0	0	0	0	1	2	2	1	1	1	1	1
120	11010503	0	0	0	0	0	1	0	0	1	0	0	0	0	0	0	0	0	0	0	0	0	0	0	1	0	0	0	0	0	3	0	0	0	0	0	0	0	0	0	0	0	1	2	1	1	1	2	1
121	11010503	0	0	0	0	1	1	0	1	0	0	0	0	1	0	1	0	0	0	1	0	0	1	2	0	0	0	0	1	0	0	0	0	0	0	0	0	0	0	1	0	2	2	2	1	1	1	1	1
122	11010503	0	0	0	0	0	0	0	0	0	0	0	0	0	0	0	0	0	0	0	0	0	0	0	0	0	0	0	0	0	0	0	0	0	0	0	0	0	0	0	0	0	0	1	1	1	1	1	1
123	11010503	0	0	0	0	0	0	0	0	0	0	0	0	0	0	0	0	0	0	0	0	0	0	0	0	0	0	0	0	0	0	0	0	0	0	0	0	0	0	0	0	0	0	1	1	1	1	1	1
124	11010503	0	1	0	1	0	0	0	1	1	0	2	1	1	0	1	1	1	1	0	0	1	1	1	1	1	1	1	1	2	1	1	0	1	1	0	0	0	1	0	0	1	2	2	2	2	2	2	1
125	20320141	1	2	2	2	2	0	2	2	0	1	1	0	1	0	1	0	0	0	1	0	0	0	0	0	0	0	0	0	0	0	0	0	0	0	0	0	0	0	0	0	1	0	1	1	1	1	1	1
126	20320141	0	0	0	0	0	1	1	1	0	0	0	0	1	0	0	0	1	1	0	0	0	0	0	1	0	0	0	0	0	0	0	0	0	0	0	0	0	0	0	0	0	0	2	2	1	1	2	1
127	20320141	0	0	0	0	0	1	0	0	0	0	0	1	1	0	0	0	1	0	0	0	0	0	1	0	0	1	0	0	1	1	0	0	1	0	0	0	0	0	0	0	0	2	2	1	2	1	1	1
128	20320141	0	0	0	0	0	0	0	0	0	0	0	0	0	0	0	0	0	0	2	0	0	2	2	1	1	1	1	0	0	0	0	0	0	0	0	0	0	0	0	0	0	1	1	1	1	1	1	1
129	20320141	1	1	1	1	1	0	1	1	1	1	1	1	1	1	1	0	0	0	0	0	0	0	1	0	0	1	0	1	2	1	1	0	0	2	1	0	1	1	0	0	0	1	2	2	2	1	1	1
130	20320141	0	0	0	0	0	0	0	0	1	0	0	0	0	0	0	0	1	0	1	0	0	0	0	0	0	0	0	0	0	0	0	0	0	0	0	0	0	0	0	0	0	1	1	1	1	1	1	1
131	20320141	0	2	2	1	0	1	1	1	1	1	1	1	0	0	0	0	1	0	0	0	0	0	0	0	1	1	0	0	1	1	1	0	0	0	0	0	0	1	1	0	0	1	1	2	1	1	1	2
132	20320141	0	0	0	1	0	0	0	0	0	0	0	0	1	1	0	0	1	1	1	1	0	0	0	1	1	1	1	1	0	1	0	0	0	0	0	0	0	0	1	0	0	1	1	1	1	1	1	1
133	20320141	0	0	0	1	0	0	1	0	0	0	1	0	0	0	0	0	1	0	0	0	0	0	0	0	0	0	1	0	1	0	0	0	0	0	0	1	0	0	0	0	1	1	1	1	1	1	2	1
134	20320141	2	1	2	2	1	1	2	1	1	1	2	1	2	0	0	1	2	0	0	0	0	1	0	0	1	2	1	2	2	2	2	0	0	0	0	0	0	3	0	0	1	3	2	4	2	1	3	1
135	20320141	0	0	0	0	0	0	0	0	0	0	0	0	0	0	0	0	0	0	0	0	0	0	0	1	0	0	0	1	1	1	0	0	0	0	0	0	0	0	0	0	0	0	3	2	1	1	1	1
136	20320141	0	0	0	0	0	0	0	0	0	0	0	0	1	0	0	0	0	0	0	0	0	0	0	0	0	0	0	0	0	0	0	0	0	0	0	0	0	0	0	0	0	0	1	1	1	1	1	1
137	20320141	0	0	1	3	0	2	1	1	0	0	1	1	0	1	1	0	1	0	0	2	0	1	1	2	1	0	0	1	2	0	1	1	2	0	1	3	2	1	1	0	0	2	2	1	3	2	1	1
138	20320141	0	1	0	0	0	0	0	0	0	0	1	0	0	1	0	0	0	0	0	0	1	0	0	0	0	0	0	0	1	2	0	0	0	0	0	0	0	0	1	0	0	3	1	1	1	1	1	1
139	20320141	0	0	0	0	0	0	0	0	0	0	0	0	0	0	0	0	0	0	0	0	0	0	0	0	0	2	0	0	0	1	1	0	0	0	0	0	0	0	0	0	0	2	1	1	1	1	1	1
140	20320141	0	1	0	0	0	1	0	0	0	0	0	0	0	0	0	0	1	0	1	0	0	0	1	0	0	0	0	1	0	0	0	0	0	0	0	0	0	0	0	0	0	0	2	2	1	2	1	2
141	20320141	0	0	0	0	0	0	0	0	0	0	0	0	0	0	0	0	0	0	0	0	0	1	0	0	0	0	1	1	1	0	1	0	0	0	0	0	0	0	0	0	0	0	2	2	2	1	1	2
142	20320141	0	0	1	0	0	0	0	1	0	0	0	0	0	0	0	0	1	1	1	0	0	0	1	0	0	1	1	1	1	1	0	0	0	0	0	0	0	0	0	0	0	1	1	1	1	1	1	1
143	20320141	1	0	0	1	0	0	0	0	2	1	1	0	0	0	1	1	1	1	0	0	0	1	0	0	0	1	2	1	0	1	1	1	0	0	0	0	0	1	0	2	1	2	1	1	1	1	1	1
144	20320141	2	1	1	2	1	1	0	1	2	2	1	1	0	2	1	0	1	0	1	0	0	1	1	0	1	2	1	1	1	3	1	0	0	1	1	0	1	2	0	0	2	1	1	1	1	1	1	1
145	20320141	0	1	0	0	1	1	0	0	0	0	2	0	1	0	0	0	1	0	0	0	0	0	0	0	2	3	3	1	3	0	2	0	0	1	1	0	1	0	0	0	0	1	1	1	1	1	1	1
146	20320141	0	0	0	1	0	1	1	1	1	1	2	1	1	1	1	0	1	0	2	0	0	0	0	0	0	0	0	0	0	1	0	0	0	0	0	1	0	0	1	0	0	2	1	1	2	1	1	1
147	20320141	1	1	0	0	0	0	0	1	1	0	0	0	0	1	0	0	1	0	0	1	0	1	1	1	0	1	1	1	1	0	0	1	1	0	0	1	0	0	1	0	1	0	1	1	1	1	2	1
148	20320141	1	0	0	1	0	1	1	1	1	1	0	0	0	2	0	1	1	1	0	0	0	1	0	0	0	0	1	0	0	0	0	0	0	0	0	0	0	0	1	0	0	0	1	1	2	1	1	1
149	20320141	0	0	1	1	0	0	1	0	1	0	1	0	0	1	1	0	1	0	1	0	0	0	0	1	0	0	0	0	0	1	1	0	0	0	0	0	0	0	0	0	0	1	1	1	1	1	1	1
150	20320141	0	0	0	0	0	0	1	0	0	0	0	0	0	0	0	0	0	0	0	0	0	0	0	0	0	0	2	0	0	0	0	0	0	0	0	0	0	0	1	0	0	0	1	1	1	1	1	1
151	20320141	0	0	0	0	0	1	0	1	1	1	1	1	1	1	1	1	1	0	0	1	0	0	1	2	1	2	1	1	1	2	2	0	0	0	0	1	0	0	1	0	0	1	1	1	1	1	1	1
152	20320141	2	2	2	1	1	1	1	0	1	3	0	1	2	3	2	1	2	1	0	1	0	2	1	3	1	2	2	3	3	1	0	0	1	3	1	3	0	2	3	0	1	0	1	2	3	1	1	3
153	20320141	0	0	0	1	0	0	1	0	0	0	0	0	1	0	0	0	1	0	0	0	1	0	0	0	0	1	1	0	1	1	0	0	0	0	0	0	0	0	0	0	0	1	1	1	1	1	1	1
154	20320141	0	0	0	1	0	0	0	0	1	0	1	1	0	1	0	0	0	0	0	0	0	0	0	0	0	0	0	0	0	0	2	0	0	0	0	0	0	0	0	0	0	0	1	1	1	1	1	1
155	20320141	1	2	2	1	2	3	2	2	1	1	1	1	1	2	1	1	2	0	0	1	0	1	0	0	2	2	2	2	2	1	2	1	0	0	0	1	0	2	3	0	0	1	1	1	2	1	1	1
156	20320141	1	0	0	1	0	0	0	1	0	0	1	0	0	0	1	1	1	0	0	0	0	0	0	0	0	0	1	0	0	0	1	0	0	0	0	0	0	1	0	0	0	0	1	1	1	1	1	1
157	10310174	0	0	0	0	0	0	0	0	0	0	0	0	0	0	0	0	0	0	0	0	0	0	0	0	0	0	0	0	0	0	0	0	0	0	0	0	0	0	0	0	0	0	1	1	1	1	1	1
158	10310174	0	1	0	0	0	1	0	0	0	0	1	0	1	0	0	0	0	0	0	0	0	0	1	1	0	0	0	1	0	1	0	0	0	0	0	0	0	1	0	0	1	0	2	1	2	2	1	1
159	10310174	0	0	0	0	0	0	0	0	0	0	0	0	0	0	0	0	0	0	0	0	0	0	1	0	0	0	0	0	0	0	0	0	0	0	0	0	0	0	0	0	0	0	1	1	1	1	1	1
160	10310174	0	0	0	0	0	0	0	0	0	0	0	0	0	0	0	0	0	0	0	0	0	0	0	0	0	0	0	0	0	0	0	0	0	0	0	0	0	0	0	0	0	0	1	1	1	1	1	1
161	10310174	1	1	2	0	0	1	1	1	1	1	0	1	2	2	1	0	0	0	0	0	0	1	1	2	0	1	0	1	0	0	0	0	0	0	0	0	0	0	0	0	0	0	1	1	1	1	1	1
162	10310174	0	0	0	0	0	0	0	0	0	0	0	1	0	0	0	1	0	0	0	0	0	0	0	0	0	0	0	0	0	0	0	0	0	0	0	0	0	0	0	0	0	1	1	1	1	1	1	1
163	10310174	0	0	0	0	0	0	0	0	0	0	0	0	0	0	0	0	1	0	0	0	0	0	1	0	1	0	0	1	0	0	0	0	0	0	0	0	0	0	1	0	0	1	1	1	1	1	1	1
164	10310174	2	0	0	1	1	0	2	3	2	1	3	0	1	2	1	3	1	1	0	2	0	1	3	0	2	1	1	0	1	2	0	1	0	1	1	1	0	1	0	0	0	0	2	2	1	2	1	1
165	10310174	0	0	0	0	0	0	1	1	1	0	1	0	0	0	0	0	1	0	1	0	0	0	0	0	0	1	1	0	0	0	0	0	0	0	0	0	0	0	0	0	0	1	1	1	1	1	1	1
166	10310174	0	0	0	2	0	1	0	0	0	0	1	0	0	0	0	0	1	0	0	0	0	0	1	1	0	1	0	0	1	1	0	0	0	0	0	0	0	2	2	0	0	0	1	1	1	1	1	1
167	10310174	0	1	0	1	0	2	0	2	0	3	1	0	0	0	0	1	1	1	0	1	0	1	0	2	2	0	3	0	1	0	0	0	1	0	0	0	0	1	0	0	1	3	3	1	2	4	1	2
168	10310174	0	1	0	0	0	1	1	1	1	0	1	1	0	1	1	1	1	0	0	1	0	1	0	1	0	1	1	0	1	2	0	0	1	1	0	0	0	1	0	0	0	3	1	1	2	2	1	1
169	10310174	2	1	1	2	2	2	1	2	1	2	1	2	2	0	1	3	2	3	1	2	0	1	2	0	0	3	0	1	1	3	0	1	2	1	0	3	1	3	0	1	0	3	3	1	1	2	1	1
170	10310174	0	0	0	0	0	0	0	0	0	0	1	0	0	0	0	0	1	0	0	0	0	0	0	0	0	0	0	0	0	0	0	0	0	0	0	0	0	0	0	0	0	3	1	1	1	1	1	1
171	10310174	0	0	0	0	0	0	0	0	0	0	0	0	0	0	0	0	1	0	0	0	0	0	2	2	0	1	0	0	0	1	0	0	0	1	0	0	0	0	0	0	0	2	1	2	1	1	1	1
172	10310174	0	0	0	0	0	1	0	0	0	0	0	0	0	0	0	1	0	0	0	0	0	0	0	1	0	0	0	0	1	0	0	0	0	0	0	0	0	0	0	0	0	1	1	1	1	1	1	1
173	10310174	0	0	0	0	0	1	0	0	0	0	0	0	0	0	0	0	0	0	1	0	0	0	0	0	0	0	0	0	0	0	0	0	0	0	0	0	0	0	0	0	0	2	1	1	1	1	1	1
174	10310174	0	0	0	0	0	0	0	0	0	0	0	0	1	0	0	0	0	0	0	0	0	0	0	0	0	1	0	0	0	0	0	0	0	0	0	0	0	0	1	0	0	0	1	1	1	1	1	1
175	10310174	0	0	0	0	0	0	0	0	0	0	0	0	0	0	0	0	1	0	0	0	0	0	1	0	0	0	1	1	0	0	0	0	0	0	0	0	0	0	0	0	0	0	1	1	1	1	1	1
176	10310174	0	0	0	0	0	1	0	0	0	0	1	0	0	0	0	0	0	0	1	0	0	0	0	0	0	0	0	0	0	0	0	0	0	0	0	0	0	0	0	0	0	0	1	1	1	2	1	1
177	10310174	0	0	0	0	0	0	0	0	0	0	0	0	0	0	0	0	0	0	1	0	0	0	1	0	0	0	0	0	0	1	0	0	0	0	0	0	0	0	0	0	0	1	1	1	1	1	1	1
178	10310174	0	0	0	0	0	0	0	0	0	0	0	1	0	0	0	0	0	0	0	0	0	1	0	0	0	0	0	0	0	1	1	0	0	0	0	0	0	0	0	0	0	1	1	1	1	1	1	1
179	10310174	0	0	0	1	0	1	1	0	0	0	1	1	0	1	0	0	1	0	0	0	0	0	1	0	0	1	0	0	1	0	0	0	0	0	0	0	0	0	0	0	0	1	2	1	1	1	1	1
180	10310174	0	0	0	0	0	0	0	0	0	0	0	1	0	0	0	0	0	0	1	0	0	0	0	0	0	0	0	1	0	0	0	0	0	0	0	0	0	0	0	0	0	1	1	1	1	1	1	1
181	10310174	0	1	0	1	1	0	1	1	1	1	1	1	1	1	1	1	1	1	2	1	0	1	1	1	1	1	0	1	1	0	0	0	1	0	0	1	0	1	0	0	1	3	1	1	1	1	1	1
182	10310174	0	0	0	0	0	1	0	0	0	0	0	0	1	0	0	0	0	0	1	0	0	1	0	0	0	2	0	0	0	0	0	0	0	0	0	0	0	0	0	0	0	0	1	1	1	1	1	1
183	10310445	1	0	0	1	0	1	1	0	0	1	1	0	1	1	0	0	0	1	0	0	0	0	1	0	1	0	0	0	1	0	0	0	0	0	0	0	0	0	1	0	0	0	1	1	1	1	1	1
184	10310445	1	1	1	1	0	0	1	1	0	0	1	0	0	1	0	0	1	0	0	0	0	0	0	0	0	0	1	0	1	2	0	0	0	0	0	0	0	0	0	0	0	0	1	1	1	1	1	1
185	10310445	0	0	1	1	0	1	1	0	1	1	1	0	1	2	0	1	1	1	0	0	0	0	0	0	0	1	1	1	1	1	0	0	0	0	0	0	0	0	0	0	0	1	1	1	1	1	1	1
186	10310445	0	1	1	0	0	0	0	0	1	0	0	0	0	0	0	0	1	0	0	0	0	0	0	0	0	0	1	0	0	0	0	0	0	0	0	0	0	0	0	0	0	0	1	1	1	1	1	1
187	10310445	0	0	0	0	0	0	0	0	1	0	0	0	0	0	0	0	0	0	0	0	0	0	0	0	0	0	0	0	0	1	0	0	0	0	0	0	0	0	0	0	0	1	1	1	1	1	1	1
188	10310445	0	0	0	0	0	0	0	0	1	0	0	0	0	0	0	0	0	1	0	0	0	0	0	1	0	1	0	0	0	1	0	0	0	0	0	0	0	0	0	0	1	0	1	1	1	1	1	1
189	10310445	0	0	0	0	0	0	0	0	0	0	0	0	0	0	0	0	1	0	0	0	0	0	0	0	0	0	0	1	0	0	0	1	1	0	0	0	0	0	1	0	0	2	2	1	1	1	1	1
190	10310445	0	0	0	0	0	1	0	0	0	0	0	0	0	0	0	0	0	0	0	0	0	0	0	0	0	0	0	0	1	0	0	0	0	0	0	0	0	0	0	0	0	0	1	1	1	1	1	1
191	10310445	0	3	0	1	0	0	1	0	0	0	1	0	0	0	0	0	1	0	0	0	0	0	0	0	0	0	0	0	0	0	1	0	2	0	0	0	0	1	0	0	0	2	1	1	1	1	1	1
192	10310445	0	0	0	0	0	0	1	1	0	0	0	0	0	0	0	0	0	0	0	0	0	0	0	0	0	0	0	0	0	0	0	0	0	0	0	0	0	0	0	0	0	0	4	4	4	4	4	4
193	10310445	0	0	1	0	0	0	0	0	1	0	0	0	0	0	0	0	0	0	0	0	0	0	1	0	0	0	0	1	0	0	0	0	0	1	0	0	0	0	0	0	0	2	2	1	1	1	1	1
194	10310445	0	0	0	0	0	0	0	1	1	0	1	0	1	0	0	1	1	1	1	0	0	1	1	0	1	1	0	0	2	2	1	0	0	1	1	0	1	2	0	0	0	2	2	2	1	1	1	1
195	10310445	1	1	0	1	1	0	0	0	1	0	0	0	0	0	0	0	0	0	0	0	0	0	0	0	0	0	0	0	0	0	0	0	0	0	0	0	0	0	0	0	0	1	1	1	1	2	1	1
196	10310445	0	0	0	0	0	0	0	0	0	0	0	0	0	0	0	0	0	0	0	0	0	0	0	0	0	0	0	0	0	0	0	0	0	0	0	0	0	0	0	0	0	0	1	1	1	1	1	1
197	10310445	0	0	0	0	0	1	0	0	0	0	0	0	1	0	0	0	1	0	0	0	0	0	0	1	2	1	0	1	1	0	0	0	0	0	0	0	0	0	0	0	0	1	2	1	1	1	1	1
198	10310445	0	0	0	0	0	0	0	0	0	0	0	0	0	0	0	0	0	0	0	0	0	0	0	0	0	0	0	0	0	0	0	0	0	0	0	0	0	0	0	0	0	2	1	1	1	1	1	1
199	10310445	0	0	0	0	0	0	0	1	0	0	1	1	1	0	0	1	1	1	1	0	0	1	0	0	1	0	0	1	1	1	0	0	0	0	0	1	0	0	0	0	0	1	4	2	1	2	1	1
200	10310445	0	0	0	1	1	0	0	0	1	0	1	1	0	0	0	0	1	0	0	0	0	0	0	0	0	0	1	0	0	0	0	0	0	0	0	0	0	0	0	0	0	1	1	1	1	1	1	1
201	10310445	0	0	0	0	0	0	0	0	0	0	0	0	0	0	0	0	0	0	0	0	0	0	0	0	0	0	0	0	0	0	0	0	0	0	0	0	0	0	0	0	0	1	1	1	1	1	1	1
202	10310445	0	0	0	1	0	0	0	1	0	0	0	0	0	0	1	0	0	0	0	0	0	0	0	0	0	0	1	0	0	1	0	0	0	0	0	0	0	1	0	0	0	0	1	1	1	1	1	1
203	10310445	0	0	0	0	0	0	0	0	1	0	1	0	0	0	0	0	0	1	0	0	0	0	0	0	0	1	1	1	0	1	0	0	0	0	0	0	1	1	0	0	0	0	1	1	1	1	1	1
204	10310445	0	0	0	0	0	1	0	1	1	0	0	0	0	0	0	1	1	0	1	0	0	0	0	1	0	0	0	0	0	0	0	0	0	0	0	0	0	0	0	0	0	1	1	1	1	1	1	1
205	10310445	0	0	0	0	0	0	0	1	0	0	1	0	0	0	0	0	1	0	0	0	0	0	0	0	0	0	0	0	0	0	0	0	0	0	0	0	0	0	0	0	0	0	1	1	1	1	1	1
206	10310445	0	0	0	0	0	0	0	0	0	0	0	0	0	0	0	0	0	0	0	0	0	0	0	0	0	0	0	0	0	0	0	0	0	0	0	0	0	0	0	0	0	0	1	1	1	1	1	1
207	10310445	0	0	0	0	0	0	0	0	0	0	0	0	0	0	0	1	0	0	1	0	0	0	0	0	0	0	0	0	0	0	0	0	0	0	0	0	0	0	0	0	0	1	1	1	1	1	1	1
208	10310445	0	0	0	0	0	0	0	0	0	0	1	0	0	0	0	0	0	0	1	0	0	0	0	0	0	0	0	0	0	0	0	0	0	0	0	0	0	0	1	0	0	0	1	1	1	1	1	1
209	10310445	0	0	1	0	1	1	1	1	1	0	0	0	0	0	0	0	1	1	1	0	1	1	0	0	0	1	1	0	0	0	0	0	0	0	0	1	0	0	0	0	0	2	1	1	1	1	1	1
210	10310445	0	0	1	0	0	0	0	1	0	0	1	1	0	0	0	1	1	0	0	0	0	0	0	0	1	0	2	0	1	0	0	0	0	0	0	0	0	0	1	0	0	0	1	1	1	1	1	1
211	11110508	0	0	0	0	0	0	0	0	0	0	0	0	0	0	1	0	1	0	0	0	0	0	0	0	0	1	0	0	0	1	0	0	0	0	0	0	0	0	0	0	0	0	1	1	1	1	1	1
212	11110508	0	0	0	1	0	0	1	0	1	1	1	0	1	0	0	0	0	0	0	0	0	0	0	0	0	0	0	0	0	0	0	0	0	0	0	0	0	0	0	0	0	0	2	1	1	2	1	1
213	11110508	0	0	0	0	0	0	0	0	0	0	0	0	0	0	0	0	0	0	2	0	0	0	0	0	0	0	0	0	0	0	0	0	0	0	0	0	0	0	0	0	0	0	1	1	1	1	1	1
214	11110508	1	0	0	0	1	1	0	1	1	0	1	1	1	0	0	0	0	0	0	1	0	0	1	2	1	1	0	1	0	1	0	0	0	0	0	0	0	1	1	0	1	1	1	1	1	1	1	2
215	11110508	0	0	0	0	0	0	0	0	0	0	0	0	1	0	0	0	0	0	0	0	0	0	0	0	0	0	0	0	0	0	0	0	0	0	0	0	0	0	0	0	0	0	1	1	1	1	1	1
216	11110508	0	0	0	0	0	0	0	0	0	0	0	0	0	0	0	0	0	0	0	0	0	0	0	0	0	0	0	0	0	0	0	0	0	0	0	0	0	0	0	0	0	0	3	1	1	1	1	1
217	11110508	0	0	0	0	0	0	0	0	0	0	0	0	1	0	0	0	0	0	0	0	0	0	0	1	0	0	2	0	0	0	0	0	1	2	0	0	0	0	0	0	0	0	1	1	1	1	1	1
218	11110508	0	0	1	0	1	0	0	1	0	0	1	0	0	0	0	0	0	0	0	0	0	0	1	0	0	1	0	0	1	0	0	0	0	0	0	0	0	0	1	0	0	1	1	1	1	1	2	1
219	11110508	0	0	1	1	1	1	0	1	1	1	1	1	1	2	1	0	1	0	0	0	0	0	1	3	1	1	0	1	1	1	0	0	1	1	0	0	0	1	2	0	1	2	1	1	2	1	3	2
220	11110508	0	0	0	2	0	0	0	1	2	0	1	1	0	0	0	0	0	0	0	0	0	0	1	1	0	1	0	0	0	1	0	0	0	0	0	0	0	0	0	0	0	1	1	1	1	1	1	1
221	11110508	0	0	0	1	0	0	0	0	0	0	0	0	0	0	0	0	1	0	0	0	0	0	1	0	0	0	0	0	0	1	0	0	0	0	0	0	0	0	1	0	0	1	1	1	1	2	2	1
222	11110508	0	0	0	1	0	1	1	0	1	0	1	0	0	0	0	1	1	0	2	1	0	1	1	0	0	0	0	1	2	1	0	0	0	0	0	2	0	0	0	0	1	1	2	2	1	1	1	2
223	11110508	0	1	0	0	0	1	0	0	1	0	0	0	0	1	0	1	1	0	0	0	0	0	1	1	0	2	9	9	0	3	0	0	0	0	0	0	0	0	0	0	1	3	2	1	1	1	1	1
224	11110508	0	0	0	0	0	0	0	0	0	0	0	0	0	0	0	0	0	0	0	1	0	1	0	0	0	0	1	1	0	0	0	0	0	0	0	1	0	0	0	0	1	1	2	2	1	3	2	1
225	11110508	0	1	0	0	0	0	0	0	0	0	0	1	1	0	0	0	0	0	0	0	0	0	0	0	0	0	0	0	0	0	0	0	0	0	0	0	0	0	0	0	0	0	1	1	1	1	1	1
226	11110508	0	0	1	0	1	1	1	0	1	0	1	0	1	1	0	1	0	1	1	0	1	0	0	0	0	0	0	0	0	0	0	0	0	0	0	1	1	0	0	0	0	1	2	2	2	2	1	2
227	11110508	0	0	0	1	0	0	0	0	2	1	0	0	1	0	0	0	0	0	0	0	0	0	0	0	0	1	0	0	1	1	0	0	0	0	0	0	0	0	0	0	0	2	1	1	1	1	1	1
228	11110508	0	0	0	0	0	0	0	0	0	0	0	0	0	0	0	0	0	0	0	0	0	0	0	0	0	0	1	0	0	1	0	0	0	0	0	0	0	0	0	0	0	1	1	1	1	1	1	1
229	11110508	0	0	0	0	0	0	0	0	0	1	1	0	0	0	0	0	1	1	0	0	0	0	0	2	0	1	0	0	0	2	0	0	0	0	0	0	0	0	0	0	0	1	2	1	2	1	1	1
230	11110508	0	0	0	0	0	0	0	0	0	0	0	0	0	0	0	0	0	0	0	0	0	0	0	0	0	0	0	0	0	0	0	0	0	0	0	0	0	0	0	0	0	0	1	1	1	1	1	1
231	11110508	0	0	0	1	0	0	0	0	0	0	1	1	1	1	1	0	1	0	0	0	0	0	1	0	1	0	0	1	1	0	1	0	0	0	0	0	0	0	1	0	0	1	2	1	2	1	1	1
232	11110508	0	0	0	0	0	0	0	0	1	0	0	0	0	0	0	0	0	0	0	0	0	1	1	0	0	0	0	0	1	1	0	0	0	0	0	0	0	0	0	0	0	0	1	1	1	1	1	1
233	11110508	1	0	1	1	1	1	1	1	3	0	1	1	0	1	1	2	1	1	1	1	0	1	2	2	2	1	1	2	0	2	1	2	3	1	2	1	3	3	3	2	1	3	1	1	1	1	1	1
234	11110508	1	1	0	1	1	1	0	1	1	2	2	1	0	1	0	1	1	0	1	0	0	1	1	0	0	1	1	2	1	1	0	0	1	0	0	0	1	0	2	0	1	0	1	1	1	1	1	1
235	11110508	0	0	0	0	0	0	0	0	0	0	0	0	0	0	0	0	0	0	0	0	0	0	1	0	0	0	0	0	0	0	0	0	0	0	0	1	0	0	0	0	0	0	1	1	1	1	1	1
236	11110508	0	0	0	0	0	0	0	0	0	1	1	0	1	0	0	0	1	0	0	0	0	0	0	1	0	0	0	0	0	0	0	0	0	0	0	0	0	0	0	0	0	0	1	1	1	1	1	1
237	11110508	0	0	1	0	1	0	0	1	2	1	1	1	0	1	1	0	0	0	0	0	0	0	2	1	0	0	0	1	0	3	0	0	0	0	3	0	1	1	1	0	1	1	1	4	4	3	1	1
238	11110508	0	0	0	0	0	0	0	0	0	0	1	0	0	0	0	0	0	0	0	0	0	0	0	0	0	0	0	0	0	0	0	0	0	0	0	0	0	0	0	0	0	0	1	1	1	1	1	1
239	11110508	1	0	1	2	1	1	1	2	3	0	2	1	2	2	2	0	1	2	0	0	0	2	2	2	1	1	1	1	1	1	1	0	1	1	0	0	0	1	0	0	1	0	2	1	2	2	2	1
240	11110789	1	0	0	0	0	0	0	0	0	0	0	0	0	0	0	1	0	0	1	0	0	1	1	2	1	1	1	1	2	2	0	1	0	1	0	0	0	0	1	0	0	1	1	1	1	2	1	2
241	11110789	0	0	0	0	0	0	0	0	0	0	0	0	0	1	1	0	1	0	0	0	0	0	0	1	0	0	1	0	0	0	1	0	1	0	0	0	0	0	1	0	0	0	1	1	2	1	2	2
242	11110789	0	0	0	0	0	0	0	0	0	0	1	0	0	0	0	0	0	0	0	0	0	0	0	0	0	0	1	0	0	0	0	0	0	0	0	0	0	0	0	0	0	0	1	1	1	1	1	1
243	11110789	3	3	1	1	2	2	1	3	2	1	1	1	2	3	2	2	1	1	0	0	0	0	0	1	1	1	0	0	0	1	1	0	1	0	0	0	1	0	0	0	0	1	1	1	1	1	1	1
244	11110789	0	0	0	1	1	0	0	1	0	0	0	0	1	0	0	1	1	0	0	0	0	0	0	0	1	1	0	0	1	2	0	0	0	0	0	0	0	0	0	0	1	1	1	1	1	1	1	1
245	11110789	0	0	0	0	0	0	0	0	0	0	0	0	0	0	0	0	0	0	0	0	0	0	0	0	0	0	0	0	0	0	0	0	0	0	0	0	0	0	0	0	0	1	1	1	1	1	1	1
246	11110789	0	0	0	0	0	0	0	0	0	0	0	0	0	0	0	0	0	0	0	0	0	0	0	1	0	0	0	0	0	0	0	0	0	0	0	0	0	0	0	0	0	0	1	1	1	1	1	1
247	11110789	0	0	0	1	0	1	0	0	1	1	2	0	1	0	0	1	1	0	0	0	0	0	1	0	1	0	1	1	0	2	0	0	0	0	0	0	0	0	1	0	0	0	1	1	1	1	1	1
248	11110789	1	0	1	3	0	2	0	0	3	0	2	0	1	0	0	1	3	3	0	0	0	0	0	1	0	0	1	1	0	1	0	0	1	0	0	0	0	0	0	0	0	0	2	2	2	2	1	2
249	11110789	1	1	0	1	0	1	1	1	1	1	2	1	1	0	1	1	1	1	0	0	1	0	1	0	0	1	1	1	1	2	1	1	0	0	0	1	0	0	0	0	1	1	1	1	1	1	1	1
250	11110789	0	0	0	0	0	0	0	0	0	0	0	0	0	0	0	0	0	0	0	0	0	0	0	0	0	0	0	0	0	0	0	0	0	0	0	0	0	0	0	0	0	0	1	1	1	1	1	1
251	11110789	0	0	0	0	0	1	0	0	0	0	0	0	0	0	0	0	0	0	0	0	0	0	0	0	0	0	0	0	0	1	0	1	0	0	0	1	0	0	0	0	0	0	1	1	1	1	1	1
252	11110789	0	0	0	0	0	0	0	0	0	0	0	0	0	0	0	0	0	0	0	0	0	0	0	0	0	0	0	0	0	0	0	0	0	0	0	0	0	0	0	0	0	0	1	1	1	1	1	1
253	11110789	0	0	0	0	0	0	0	0	0	0	0	0	0	0	0	0	0	0	0	0	0	0	0	0	0	0	0	0	0	0	0	0	0	0	0	0	0	0	0	0	0	0	1	1	1	1	1	1
254	11110789	0	0	0	0	0	0	0	0	0	0	1	0	0	0	0	0	0	0	0	0	0	0	0	0	0	0	0	0	0	0	0	0	0	0	0	0	0	0	0	0	0	0	1	1	1	1	1	1
255	11110789	0	0	0	0	0	0	0	0	0	3	3	0	2	9	1	9	1	0	0	0	0	0	1	0	0	0	0	0	0	0	0	0	0	0	0	0	0	0	0	0	0	0	1	1	1	1	1	1
256	11110789	1	1	2	2	1	1	1	0	1	0	1	0	2	0	0	1	2	0	1	0	0	0	1	0	2	1	1	2	3	2	0	0	0	0	0	0	0	1	0	0	0	0	1	1	1	1	1	1
257	11110789	0	0	0	0	0	0	0	0	0	0	1	0	0	0	0	0	0	0	0	0	0	0	0	0	0	0	1	0	0	0	0	0	0	0	0	0	0	0	0	0	0	1	1	1	1	1	1	1
258	11110789	0	0	0	0	0	0	0	0	0	0	0	0	1	0	0	0	0	0	0	0	0	0	0	0	0	0	0	0	0	0	0	0	0	0	0	0	0	0	1	0	1	2	2	1	1	1	1	1
259	11110789	0	0	1	0	0	1	0	0	0	0	1	0	0	0	0	0	0	0	0	0	0	0	0	0	0	1	0	0	0	1	0	0	0	1	0	0	0	0	0	0	0	0	2	1	1	1	2	2
260	11110789	0	0	0	0	0	0	0	0	0	0	0	0	0	0	0	0	0	0	2	0	0	0	0	0	0	0	0	3	1	1	0	0	0	0	0	1	0	0	0	0	0	3	1	1	1	1	1	1
261	11110789	0	0	0	0	0	0	0	0	0	0	1	0	0	0	0	0	0	1	0	0	0	0	0	0	0	0	0	0	0	0	0	0	0	0	0	0	0	0	0	0	0	3	1	1	1	1	1	1
262	11110789	0	0	0	0	0	0	0	0	0	0	1	0	1	0	0	1	1	0	0	0	0	0	0	1	0	0	0	1	0	0	0	0	0	0	0	0	0	0	0	0	0	0	2	1	1	1	1	1
263	11110789	0	2	0	0	0	0	0	0	0	0	0	1	1	0	0	0	0	0	0	0	3	1	0	0	0	0	1	0	0	0	0	0	0	0	0	0	0	0	0	0	0	1	1	1	1	1	1	1
264	11110789	0	1	0	1	0	0	0	0	0	0	1	1	0	0	0	0	0	0	0	0	0	0	1	0	0	0	0	1	0	0	0	0	0	0	0	0	0	0	0	0	0	1	2	1	1	1	1	1
265	11110789	0	0	0	1	1	0	1	1	0	0	0	1	1	0	0	1	0	0	1	0	2	0	1	0	0	0	0	0	1	0	0	0	0	0	0	0	0	0	0	0	0	3	1	1	1	1	1	1
266	11110789	1	0	1	1	0	0	0	0	1	2	1	0	1	0	0	0	0	0	0	0	1	0	0	0	1	0	0	0	1	0	1	0	0	0	0	0	0	0	0	0	1	0	1	1	1	1	1	1
267	11110789	0	1	1	2	0	0	1	1	1	0	0	1	1	0	1	0	0	0	0	2	1	1	0	1	0	0	1	1	1	1	0	0	1	0	0	0	0	0	1	0	0	0	3	2	3	3	3	2
268	11110789	1	1	0	1	0	1	0	0	0	0	1	2	1	0	1	0	1	0	0	0	0	0	0	1	0	0	0	0	1	0	0	0	0	0	0	1	0	0	1	0	0	0	1	1	1	2	1	1
269	11110789	0	1	1	1	1	1	1	1	1	0	1	1	1	1	1	0	1	1	1	0	0	3	1	3	0	3	1	0	2	3	2	3	0	1	0	0	3	1	1	0	0	3	4	1	1	1	1	2
270	11310252	0	0	0	0	0	0	0	2	0	0	0	0	0	0	1	1	1	0	0	0	0	0	0	0	0	1	0	0	0	1	0	0	0	0	0	0	0	0	0	0	0	0	1	1	1	1	1	1
271	11310252	0	0	0	0	0	0	0	0	0	0	0	0	0	0	0	0	0	0	0	0	0	0	0	0	0	0	0	0	0	0	0	0	0	0	0	0	0	0	0	0	0	0	1	1	1	1	1	1
272	11310252	0	0	0	0	0	2	0	0	0	2	0	1	1	0	1	0	1	0	1	0	0	0	0	1	0	0	1	0	0	1	0	0	1	0	0	2	0	0	0	0	0	1	1	1	1	1	1	1
273	11310252	0	1	0	0	0	1	0	1	1	0	1	0	0	1	1	0	1	0	0	0	0	1	0	0	0	1	1	0	1	1	0	1	0	0	0	0	0	0	0	0	0	2	1	1	1	1	1	1
274	11310252	0	0	1	0	0	0	0	1	0	0	0	0	0	1	0	0	0	0	0	0	0	1	1	0	0	0	1	1	0	0	1	0	0	0	0	0	0	0	0	0	0	1	1	1	1	2	2	1
275	11310252	0	0	0	0	0	9	0	0	0	0	0	0	0	0	0	0	0	0	0	0	1	0	0	0	0	0	0	0	0	1	0	0	0	0	0	0	0	0	0	0	0	0	1	1	1	1	1	1
276	11310252	1	0	0	0	0	1	3	1	1	0	1	0	0	3	0	1	1	0	0	1	0	0	1	1	0	0	0	1	0	1	2	0	0	1	0	0	0	0	0	0	0	2	2	1	1	2	1	1
277	11310252	0	0	0	1	1	1	0	1	2	2	1	0	1	3	1	1	2	0	0	0	0	1	1	2	3	0	1	3	3	2	3	0	0	1	0	0	0	0	1	0	0	3	1	1	1	1	1	1
278	11310252	0	0	0	1	0	0	0	0	1	1	0	0	1	0	0	1	1	2	0	0	0	1	0	0	1	1	0	0	0	1	0	0	0	0	0	0	1	1	0	0	0	0	1	1	1	2	1	1
279	11310252	0	0	0	2	0	0	0	0	0	0	1	0	2	9	0	0	1	0	0	0	0	0	0	1	0	0	0	1	0	0	1	0	1	0	0	0	0	0	0	0	0	0	1	1	1	1	1	1
280	11310252	1	0	2	1	0	0	2	0	1	1	1	1	2	2	1	0	1	2	0	0	3	0	0	0	0	1	1	0	0	1	0	0	0	0	0	0	0	0	0	0	0	0	1	1	2	1	1	1
281	11310252	0	0	0	0	0	0	0	0	0	0	0	0	0	0	0	0	0	0	0	0	0	0	0	0	0	0	0	0	0	0	0	0	0	0	0	0	0	0	0	0	0	0	1	1	1	1	1	1
282	11310252	0	1	0	1	1	0	0	1	1	0	1	0	0	2	0	0	1	0	1	0	1	1	0	1	0	1	1	0	1	2	1	1	1	0	0	0	0	0	0	0	0	1	2	1	1	1	1	1
283	11310252	0	0	0	0	0	0	0	0	0	0	0	0	0	0	0	0	0	0	0	0	0	1	0	1	0	0	0	3	0	1	0	0	0	0	0	0	0	0	0	0	0	0	1	1	1	1	1	1
284	11310252	0	0	0	0	0	0	0	0	0	0	0	0	0	0	0	0	0	0	0	0	0	0	0	0	0	0	0	0	0	1	0	0	0	0	0	0	0	0	0	0	0	0	1	1	1	1	1	1
285	11310252	0	0	0	0	0	0	0	0	0	0	0	0	0	0	0	0	0	0	0	0	0	0	0	0	0	0	0	0	0	0	0	0	0	0	0	0	0	0	0	0	0	0	1	1	1	1	1	1
286	11310252	0	0	0	0	0	2	2	0	0	0	1	3	0	0	0	0	1	0	1	0	0	0	0	0	0	0	0	0	2	1	0	0	0	0	0	1	0	0	0	0	0	0	1	2	2	1	1	1
287	11310252	0	0	1	0	1	1	1	1	0	0	1	0	1	0	0	1	1	0	0	0	3	1	1	1	0	1	2	0	0	0	1	0	0	0	0	0	0	0	0	0	0	0	4	3	1	3	1	1
288	11310252	0	0	0	0	0	3	0	0	0	0	1	0	1	0	0	0	0	0	0	0	0	1	0	0	0	0	0	1	1	0	0	0	0	0	1	0	0	0	1	0	0	0	1	1	1	1	1	1
289	11310252	1	0	1	0	0	0	0	1	0	2	1	1	0	1	0	1	1	0	0	0	0	0	0	0	1	1	0	0	2	2	0	0	0	0	1	0	0	0	0	0	1	0	1	1	1	1	1	1
290	11310252	0	0	0	0	0	0	0	0	0	0	0	1	0	0	0	0	0	0	0	0	0	0	0	1	0	0	0	0	0	0	0	0	0	0	0	0	0	0	0	0	0	0	1	1	1	1	1	1
291	11310252	0	0	0	0	0	0	0	0	0	0	0	0	0	0	0	1	0	1	0	0	0	0	0	0	0	0	0	0	0	0	0	0	0	0	0	1	0	0	0	0	0	0	2	1	1	1	1	1
292	11310252	0	2	0	0	0	0	0	0	0	3	0	0	0	0	0	0	1	0	0	0	0	0	0	0	0	0	0	0	0	0	0	0	0	0	0	0	0	0	0	0	0	0	1	1	1	1	1	1
293	11310252	0	0	0	0	0	0	0	0	0	0	0	1	1	0	1	1	1	0	1	0	0	0	1	1	0	0	0	1	0	1	0	0	0	0	0	0	0	0	0	0	0	1	1	1	1	1	1	1
294	11310252	0	0	0	0	0	0	0	1	1	0	0	0	0	1	1	0	1	0	0	1	1	1	1	0	0	0	0	0	0	1	0	0	0	0	0	0	0	0	0	0	0	2	1	1	1	1	1	1
295	11310252	0	2	2	0	0	0	0	0	0	2	0	1	0	0	0	1	0	0	1	0	0	0	2	0	0	0	0	0	0	3	0	1	0	0	0	0	2	1	0	0	0	0	3	1	1	2	2	1
296	11310252	0	0	1	1	1	1	0	0	2	1	1	0	2	0	0	0	0	0	0	0	0	0	1	1	0	2	0	2	1	3	0	0	0	1	0	0	0	0	0	0	0	3	1	1	1	1	1	1
297	21320425	1	0	1	1	0	3	1	1	3	2	0	0	2	0	1	1	1	0	0	0	0	1	0	1	1	2	2	1	1	2	1	0	0	1	0	0	0	0	2	1	0	0	3	2	2	1	2	2
298	21320425	0	0	0	1	0	0	1	0	1	0	0	0	1	1	0	0	1	0	0	0	0	0	0	0	1	0	0	0	0	0	0	0	0	0	0	0	0	0	0	0	0	0	2	1	1	1	1	1
299	21320425	0	0	1	0	0	0	0	1	0	1	1	1	1	0	1	0	1	0	0	0	2	0	1	1	0	1	0	0	1	1	0	0	0	0	0	0	0	0	0	0	0	1	2	1	1	2	1	1
300	21320425	0	1	1	0	0	1	1	0	0	0	1	1	1	3	1	1	1	0	0	0	0	1	1	2	2	1	2	0	0	1	0	0	0	0	0	0	0	0	0	0	0	2	2	2	2	2	2	3
301	21320425	0	1	0	0	0	0	0	1	1	0	1	0	1	0	0	0	1	2	0	0	0	0	0	0	1	1	0	3	0	1	1	0	1	0	0	0	1	0	0	0	0	0	2	1	1	2	2	2
302	21320425	0	0	0	0	0	0	0	0	0	0	0	0	0	0	0	0	0	0	0	0	0	0	0	1	0	0	1	0	0	0	0	0	0	0	0	0	0	0	0	0	0	0	1	1	1	2	1	1
303	21320425	0	0	0	0	0	0	0	0	0	0	0	0	0	0	0	0	0	0	0	0	0	0	0	0	0	0	0	0	0	0	0	0	0	0	0	1	0	0	0	0	0	0	1	1	1	1	1	1
304	21320425	1	3	2	1	1	1	1	2	1	0	2	1	2	1	1	0	1	0	0	0	0	2	1	1	1	3	3	1	2	2	2	0	1	2	1	0	2	3	0	0	0	0	2	1	1	2	2	1
305	21320425	0	1	0	0	0	1	0	0	0	0	0	1	0	0	0	0	0	0	0	1	0	0	0	0	0	0	1	0	1	1	0	0	0	0	0	0	0	0	0	0	0	0	2	1	1	1	1	1
306	21320425	0	2	0	0	0	1	0	0	1	0	0	0	1	1	0	0	1	1	0	0	0	0	0	1	1	0	0	0	0	0	0	0	0	2	0	0	0	0	0	0	0	0	2	2	1	1	1	1
307	21320425	1	1	0	2	2	0	2	0	2	0	1	1	1	0	1	0	1	1	0	0	0	1	1	1	0	1	2	1	1	1	0	0	1	1	0	0	0	0	1	0	1	3	1	1	1	1	1	2
308	21320425	0	0	0	0	0	0	1	0	0	0	1	0	0	0	0	0	0	0	0	0	0	0	0	0	0	0	1	0	0	0	1	0	0	1	0	0	9	1	1	0	1	1	1	1	1	1	1	1
309	21320425	0	1	2	0	0	1	2	2	0	1	1	0	1	2	0	2	1	1	0	1	0	2	2	0	1	2	2	0	0	2	0	0	2	0	1	0	0	1	2	0	0	2	3	3	1	1	1	1
310	21320425	0	1	0	1	0	0	0	1	1	1	1	1	1	1	0	1	1	0	1	0	0	1	1	0	1	1	0	0	0	1	1	0	0	0	0	0	0	0	0	0	0	1	1	1	1	1	1	1
311	21320425	0	0	0	0	0	1	1	2	1	0	0	0	2	3	0	0	0	0	0	1	0	1	1	0	1	1	0	1	1	2	1	0	0	0	0	0	0	0	1	0	1	1	2	2	3	2	2	2
312	21320425	0	0	0	0	0	0	1	0	0	0	1	1	0	1	0	0	1	0	0	0	0	0	0	1	0	1	1	1	1	0	1	0	0	0	0	0	0	0	0	0	0	1	1	1	1	1	1	1
313	21320425	0	0	0	0	0	0	0	0	0	0	0	0	0	0	0	0	0	0	0	0	0	0	0	0	0	0	0	0	0	0	0	0	0	0	0	0	0	0	0	0	0	0	1	1	1	1	1	1
314	21320425	0	0	0	1	0	0	0	0	0	0	0	0	0	1	0	0	0	0	0	0	1	0	0	1	0	0	0	0	1	0	0	0	0	0	0	0	0	0	0	0	0	1	1	1	2	1	1	1
315	21320425	0	0	0	0	0	1	0	0	0	0	1	0	0	0	0	0	0	0	0	0	0	0	1	0	0	0	0	0	1	0	0	0	0	0	0	0	0	0	0	0	0	1	1	1	1	1	1	1
316	21320425	0	0	0	0	0	0	0	0	1	0	2	0	0	1	0	0	0	0	0	0	0	0	2	1	0	1	2	3	1	1	1	1	0	0	0	1	0	0	1	0	3	2	1	1	1	1	1	1
317	21320425	0	1	0	0	0	0	0	0	1	0	0	0	0	0	0	0	0	0	0	0	0	0	0	0	0	0	1	0	1	0	0	0	0	0	0	0	0	0	0	0	0	1	1	1	1	1	1	1
318	21320425	0	0	0	0	0	0	0	1	0	0	0	0	1	0	0	0	0	0	0	0	0	0	0	0	0	0	0	1	0	0	0	0	0	0	0	0	0	0	0	0	0	0	1	1	1	1	1	1
319	21320425	1	1	1	1	1	2	1	0	1	0	1	0	0	1	0	0	1	0	0	0	0	0	0	0	0	1	0	1	0	1	1	0	0	0	0	0	0	0	0	0	0	1	1	1	1	1	1	1
320	21320425	0	0	0	1	1	0	1	0	1	0	0	0	1	0	0	0	0	0	0	0	0	1	1	1	0	1	0	1	1	0	0	0	0	0	0	0	1	0	0	0	1	0	1	1	1	1	1	1
321	21320425	0	0	0	0	1	0	0	0	1	0	0	1	1	1	1	0	0	2	1	0	1	0	0	2	1	1	3	1	1	0	0	0	0	0	0	0	0	0	0	0	0	1	1	1	1	1	1	1
322	21320425	0	0	0	0	0	0	0	0	0	0	1	0	0	0	0	0	1	0	0	1	0	1	1	1	1	0	2	0	0	0	1	0	1	0	0	0	0	0	1	0	1	1	1	1	1	1	1	1
323	21320425	0	1	0	0	0	0	0	1	1	0	0	0	0	1	0	0	0	0	1	0	0	1	1	0	0	0	0	1	0	0	0	0	0	0	0	0	0	0	0	0	0	1	1	1	1	1	1	1
324	21320425	1	1	0	1	0	0	1	1	1	0	0	0	1	1	0	0	0	0	1	0	0	1	1	0	0	2	1	1	0	1	0	0	0	0	1	0	0	1	0	0	1	0	1	2	1	1	1	2
325	21320425	0	0	0	0	0	0	0	0	0	0	0	0	0	0	0	0	0	0	0	0	0	0	0	0	0	0	0	0	0	0	0	0	0	0	0	0	0	0	0	0	0	0	2	2	1	1	1	1
326	21320425	1	1	1	1	1	1	1	1	0	0	0	0	1	1	1	0	1	0	0	0	0	0	1	1	1	1	1	0	0	1	1	0	0	0	0	0	0	1	0	0	0	0	3	3	2	2	2	2
327	21320425	0	1	0	0	0	0	0	0	0	0	0	0	0	1	0	0	1	0	0	0	1	1	0	0	0	0	2	0	0	0	0	1	0	0	0	2	0	0	1	0	0	0	1	1	1	1	1	1
328	21320425	0	0	0	1	1	0	2	2	1	0	1	0	1	0	0	1	2	0	2	1	0	3	1	2	0	0	1	0	0	3	0	0	2	0	0	0	1	0	2	0	0	0	3	2	1	1	2	1
329	21320425	0	0	0	0	0	0	1	1	1	0	0	0	0	0	1	0	0	0	0	0	0	0	0	0	0	0	1	0	1	0	1	0	0	1	0	0	0	0	0	0	0	1	1	1	1	1	1	2
330	21320425	0	0	0	0	0	0	0	0	0	0	0	0	0	0	1	0	0	0	0	0	0	0	0	0	0	0	0	0	0	0	0	0	0	0	0	0	0	0	0	0	0	0	1	1	1	1	1	1
331	21320425	1	0	0	1	0	2	0	1	2	0	1	1	1	1	1	0	1	0	0	1	0	0	1	1	0	1	0	1	1	1	2	0	0	0	0	0	0	2	1	0	0	3	2	1	1	1	1	1
332	21320425	0	0	0	0	0	0	0	0	0	0	0	1	1	0	1	0	1	0	1	0	0	0	0	0	0	0	0	0	1	1	0	0	0	0	0	0	0	0	0	0	0	1	1	1	1	1	1	1
333	21320425	1	1	1	1	1	3	2	2	1	1	2	2	1	0	1	0	1	0	0	0	0	0	0	2	1	1	1	2	1	1	0	0	1	1	1	0	0	2	1	0	2	1	1	1	1	1	1	2
334	21320638	1	0	0	0	1	0	0	0	2	0	1	2	0	0	1	0	0	1	0	0	0	1	0	0	2	3	0	0	0	0	1	0	0	2	3	0	2	2	0	0	0	2	1	1	1	1	1	1
335	21320638	1	0	0	0	0	0	0	0	0	1	1	0	0	1	0	1	1	0	0	1	0	1	0	1	0	1	1	0	0	0	0	0	0	0	0	0	0	0	1	1	0	0	1	1	1	1	1	1
336	21320638	0	1	0	1	1	1	1	1	1	0	0	1	1	1	1	2	1	1	0	0	0	1	0	1	1	1	0	1	1	0	0	0	0	0	0	0	0	0	0	0	0	1	3	3	1	1	1	1
337	21320638	0	0	0	0	0	1	0	1	1	0	0	0	1	0	0	0	1	0	0	0	0	1	0	1	1	1	2	2	0	1	0	0	0	0	0	0	0	0	1	1	1	1	1	1	1	1	2	1
338	21320638	0	0	0	1	0	0	1	0	0	0	1	1	0	0	0	0	1	0	0	0	0	0	0	0	0	0	0	0	1	0	0	0	0	0	0	0	0	0	0	0	0	0	2	1	1	1	1	1
339	21320638	0	0	0	0	1	0	0	0	0	0	1	1	0	1	0	0	1	0	0	0	0	0	0	0	0	0	0	0	0	0	1	0	0	0	0	0	0	0	0	0	0	0	2	2	2	2	2	1
340	21320638	0	0	0	0	0	0	0	1	0	0	1	0	0	1	0	0	1	0	0	0	2	1	0	0	0	0	1	0	1	1	0	0	0	0	0	0	0	0	0	0	0	0	2	2	2	2	2	1
341	21320638	0	0	0	1	0	1	0	0	0	0	1	1	1	0	1	0	1	1	0	0	0	0	0	0	0	0	0	0	0	0	0	0	0	0	0	0	0	0	0	0	0	0	2	1	1	1	2	2
342	21320638	0	1	0	1	0	1	2	0	1	0	1	0	0	1	0	0	1	0	0	1	0	0	0	0	3	1	2	1	1	3	1	0	0	1	0	0	0	1	3	0	0	2	4	4	3	3	3	2
343	21320638	1	0	0	0	1	1	1	1	0	0	1	1	1	1	1	0	0	0	0	0	0	1	1	1	2	2	2	1	2	1	2	0	2	1	1	0	0	2	1	0	1	2	1	1	1	1	1	2
344	21320638	0	0	0	0	0	1	0	0	0	0	0	0	1	0	0	0	1	0	0	0	0	0	0	1	0	0	1	0	1	1	0	0	0	0	0	0	0	0	0	0	0	0	1	1	1	1	1	1
345	21320638	0	0	0	0	0	0	0	0	0	0	1	0	1	0	0	1	1	0	0	0	0	1	0	0	0	0	1	0	0	0	0	0	0	0	0	0	0	0	1	0	0	0	4	4	1	1	1	1
346	21320638	1	0	2	1	3	1	2	1	2	2	0	0	1	3	0	0	1	0	0	2	0	0	0	1	0	0	1	2	1	2	3	0	0	0	0	0	0	0	2	0	1	3	1	1	1	1	1	1
347	21320638	0	1	0	0	1	0	1	0	1	0	0	0	1	1	2	1	2	0	0	1	0	1	1	0	0	0	2	0	0	3	2	0	0	0	1	0	1	2	0	0	0	0	2	1	1	1	2	3
348	21320638	0	1	1	2	1	1	2	1	1	0	1	1	1	2	1	0	1	0	0	1	0	1	0	2	1	1	1	0	1	2	1	1	0	0	0	0	0	0	1	0	0	2	1	1	1	1	1	1
349	21320638	0	1	0	1	1	0	0	1	0	0	1	1	0	0	0	1	1	0	0	1	0	0	0	0	1	1	2	0	1	1	1	0	0	0	0	0	0	0	1	0	0	3	1	1	1	1	2	1
350	21320638	1	0	0	1	0	1	0	0	3	1	1	0	1	2	0	2	1	1	0	1	2	1	0	2	1	1	3	2	0	1	1	3	2	2	2	1	2	1	3	2	1	1	1	1	1	1	2	1
351	21320638	0	1	1	1	0	0	1	1	0	0	1	0	1	0	0	1	2	1	0	0	0	0	0	0	0	0	0	0	1	0	0	0	0	0	0	0	0	0	0	0	0	0	1	2	2	1	2	3
352	21320638	0	0	0	2	0	0	1	1	0	0	1	0	1	0	1	0	2	2	0	0	0	0	0	1	1	0	0	0	1	0	0	0	0	0	0	0	0	1	0	0	0	0	1	1	1	1	1	2
353	21320638	0	0	0	2	0	1	0	0	1	0	0	0	1	2	0	1	1	2	0	0	0	1	0	1	0	1	0	0	0	0	0	0	0	0	0	0	0	1	1	0	0	1	3	2	1	1	1	2
354	21320638	0	1	0	0	0	0	1	1	0	0	1	1	1	1	1	0	1	0	0	0	0	1	0	1	0	0	0	0	0	0	0	0	0	0	0	0	0	0	0	0	0	2	2	3	1	1	1	1
355	21320638	0	0	0	0	0	0	0	1	0	0	0	0	0	0	0	0	0	0	0	0	0	1	0	0	0	0	2	1	0	0	0	0	1	0	0	0	0	0	0	0	0	0	3	1	1	2	2	2
356	21320638	0	1	0	0	1	1	1	1	1	0	1	1	1	1	1	0	0	0	0	0	0	0	0	0	0	1	1	0	1	1	0	0	0	0	0	0	0	1	0	0	2	1	1	2	2	1	2	1
357	21320638	1	0	0	0	0	0	0	0	1	0	1	0	1	0	0	0	1	0	0	1	0	0	0	1	1	0	1	1	0	0	2	0	0	0	0	0	0	0	3	1	0	1	1	1	1	1	1	1
358	21320638	0	0	0	0	0	1	0	1	0	0	1	1	1	0	0	0	1	0	2	0	0	0	0	0	0	1	0	1	2	2	2	0	1	1	0	2	0	1	0	0	2	2	2	2	2	1	1	1
359	21320638	0	1	0	1	0	0	0	0	0	0	0	0	0	0	0	0	0	0	0	0	0	0	0	0	0	0	1	1	1	0	1	0	0	0	0	0	0	0	0	0	0	0	1	1	1	1	1	1
360	21320638	1	1	0	1	1	2	1	1	1	0	1	0	1	1	1	2	1	1	1	0	3	1	1	2	1	1	0	1	1	1	1	0	0	0	0	0	0	1	0	0	1	0	2	2	2	1	2	2
361	21320638	0	0	0	1	0	0	1	1	0	0	1	1	1	0	1	0	1	0	0	0	0	0	0	0	1	0	0	0	1	1	0	0	0	0	0	0	0	0	0	0	0	0	3	2	1	3	3	1
362	21320638	0	0	1	0	0	1	0	2	1	0	0	0	0	0	0	0	1	0	0	1	0	0	1	2	0	0	0	0	0	2	0	0	1	0	0	0	0	0	2	0	2	2	2	4	3	3	4	3
363	21320638	0	1	0	0	0	0	0	1	0	0	1	0	1	1	0	0	0	1	0	0	0	1	0	1	0	0	1	0	0	1	0	0	0	0	0	0	0	0	0	0	0	0	2	1	1	1	1	1
364	21320638	0	1	0	0	0	0	0	1	0	0	0	1	0	0	0	0	0	0	0	0	0	1	1	0	0	0	0	1	0	0	0	0	0	0	0	0	0	0	0	0	0	2	2	2	1	1	1	1
365	21320638	0	0	0	0	0	0	0	0	0	0	0	0	1	0	0	0	0	0	0	0	0	0	0	0	0	0	0	0	0	0	0	0	0	0	0	0	0	0	0	0	0	1	3	2	4	3	4	2
366	21320638	0	2	0	0	0	1	0	0	0	0	2	0	0	0	0	0	1	0	0	0	1	0	0	1	1	2	1	1	0	1	1	1	1	1	0	0	1	1	2	0	0	0	4	3	2	3	3	4
367	21320638	1	1	2	2	1	2	2	3	1	0	2	0	2	0	1	1	1	0	0	0	3	1	0	0	1	1	1	0	0	1	1	0	0	0	0	0	0	1	0	1	0	0	3	3	2	2	2	1
368	21320638	0	0	0	0	0	0	0	1	1	1	1	0	1	1	1	0	1	0	0	0	0	0	0	1	0	0	1	1	1	2	1	0	0	1	0	0	0	0	0	0	0	0	1	1	1	1	1	1
369	21120188	0	0	0	0	0	0	0	0	0	0	0	0	0	0	0	0	0	0	0	0	0	0	0	1	0	1	1	1	0	1	0	0	0	0	0	0	0	0	0	0	0	0	1	1	1	1	1	1
370	21120188	1	0	0	0	1	0	1	1	1	0	1	0	0	0	0	0	0	0	0	0	0	1	1	1	0	0	1	1	2	1	0	0	0	1	0	0	0	0	0	0	0	2	1	1	1	1	2	1
371	21120188	1	0	1	0	1	1	1	0	0	0	1	2	0	0	0	0	1	0	0	0	0	0	1	1	0	0	0	0	0	0	0	0	0	0	0	0	0	0	0	0	0	1	2	1	1	1	1	1
372	21120188	0	0	0	0	0	0	0	0	0	0	0	0	0	0	0	0	0	0	0	0	0	0	0	0	0	0	0	0	0	0	0	0	0	0	0	0	0	0	1	0	0	1	1	1	1	1	1	1
373	21120188	0	0	0	0	0	0	1	1	0	0	0	0	0	1	1	1	1	1	1	0	0	1	0	0	0	0	1	1	1	1	0	0	0	0	0	0	0	0	0	0	0	0	2	2	1	1	1	1
374	21120188	0	0	0	0	0	0	0	1	0	0	0	0	0	1	1	0	0	1	0	0	1	1	1	2	0	0	2	2	2	2	1	0	1	0	0	0	0	0	0	0	0	2	2	2	2	1	2	1
375	21120188	0	0	0	0	0	1	0	0	1	0	1	1	1	1	0	0	1	0	0	0	0	1	0	2	0	1	0	1	1	1	0	0	0	0	0	0	0	0	1	0	0	1	3	4	1	1	1	1
376	21120188	0	0	1	0	0	1	0	1	1	0	1	0	1	0	1	0	0	0	0	0	0	1	1	1	0	0	0	0	1	0	0	0	0	0	0	0	0	0	0	0	0	0	2	1	1	2	1	2
377	21120188	0	0	0	0	0	0	0	0	0	0	0	0	0	0	0	0	1	0	1	0	2	0	0	0	0	1	1	0	0	0	0	0	0	0	0	0	0	0	0	0	0	0	2	3	1	1	1	1
378	21120188	0	0	1	1	1	0	0	1	0	0	0	0	0	0	0	1	1	1	3	0	0	0	1	2	2	1	1	0	0	1	1	0	2	2	1	0	0	0	0	0	0	3	1	1	1	1	1	1
379	21120188	2	2	0	1	1	2	2	2	1	1	2	1	1	1	1	0	2	2	0	1	0	1	2	2	2	3	0	2	2	1	1	0	0	2	3	0	2	2	1	0	0	0	1	1	1	1	1	1
380	21120188	0	1	0	1	0	1	0	0	0	1	1	1	0	0	0	0	0	0	0	0	1	0	0	1	0	0	1	0	0	1	0	0	0	0	0	0	0	1	1	0	0	0	1	1	1	1	1	1
381	21120188	0	0	0	1	0	0	0	0	0	0	0	0	0	0	0	0	0	0	0	0	0	1	0	0	0	0	0	0	0	0	0	0	0	0	0	0	0	0	0	0	0	0	1	1	1	1	1	1
382	21120188	0	0	0	0	0	0	0	0	0	0	0	0	0	0	1	0	1	0	1	0	1	1	1	1	0	1	0	0	1	0	0	0	0	0	0	0	0	0	0	0	0	1	1	1	1	1	2	1
383	21120188	0	0	0	0	0	0	0	0	0	0	1	0	0	0	0	0	0	0	0	0	1	0	0	0	0	0	0	0	0	0	0	0	0	0	0	0	0	0	0	0	0	0	1	1	1	1	2	1
384	21120188	0	0	0	0	0	0	0	0	0	0	0	0	1	0	0	0	0	0	0	0	0	0	0	1	0	0	0	0	0	0	0	0	0	0	0	0	0	0	0	0	0	0	2	2	1	3	2	3
385	21120188	0	0	0	0	0	1	0	0	0	0	2	0	0	0	0	0	0	0	0	0	1	0	0	0	0	0	1	0	0	1	0	0	0	0	0	0	0	0	1	0	3	3	2	1	1	1	1	1
386	21120188	0	1	0	1	1	1	1	1	1	0	1	0	1	0	1	1	1	1	0	1	3	0	0	0	1	0	0	0	1	0	0	0	0	1	0	0	0	0	0	0	0	1	1	2	1	2	2	1
387	21120188	0	0	0	0	1	0	0	0	1	0	0	0	0	0	0	0	0	1	0	0	0	0	0	1	0	1	0	0	0	0	0	0	0	0	0	0	0	0	0	0	0	0	2	2	1	1	1	1
388	21120188	0	1	0	0	0	0	0	0	0	0	0	0	0	0	0	0	1	0	0	0	0	1	1	0	0	0	1	0	0	0	0	0	2	0	0	0	0	0	0	0	1	0	2	2	1	1	1	1
389	21120188	0	0	0	1	1	1	0	0	0	0	1	0	0	0	1	1	1	0	0	0	0	0	0	0	1	1	0	1	1	0	1	0	0	1	0	0	0	0	0	0	0	0	1	1	1	1	1	1
390	21120188	0	1	2	0	0	1	2	1	0	0	1	1	1	0	1	0	1	0	0	0	0	0	0	0	1	0	0	0	0	0	0	0	0	0	0	0	0	0	0	0	0	0	4	2	1	1	1	1
391	21120188	0	0	0	0	0	0	0	0	0	0	0	0	0	0	0	0	1	0	0	0	0	0	0	0	0	0	0	0	0	0	0	0	0	0	0	0	0	0	0	0	0	1	1	1	1	1	1	1
392	21120188	2	2	1	2	0	1	1	1	1	3	1	1	1	1	1	0	2	0	1	0	2	1	1	1	1	1	2	1	0	1	1	1	2	1	0	0	1	1	1	0	2	2	2	2	1	4	3	2
393	21120188	0	0	0	0	0	0	0	0	1	0	1	0	0	0	0	0	0	0	0	0	0	0	1	1	0	0	0	0	0	0	1	0	0	0	0	0	0	0	0	0	0	0	1	1	1	1	1	1
394	21120188	0	1	1	0	0	0	0	0	1	0	0	1	0	0	0	0	0	0	2	1	0	0	2	0	0	0	0	0	2	0	0	0	0	0	0	0	0	0	0	0	0	3	3	1	1	1	1	2
395	21120188	0	1	1	1	1	1	0	0	0	0	1	1	1	1	1	1	1	0	0	1	1	1	1	2	2	1	1	1	2	1	0	0	0	0	0	0	0	0	1	0	0	3	2	2	1	3	2	2
396	21120188	0	0	0	0	0	0	0	0	0	0	0	0	0	0	0	0	0	0	0	0	2	0	0	0	1	0	0	0	0	0	0	0	0	0	0	0	0	0	0	0	0	0	1	1	1	1	1	1
397	21120188	0	0	0	0	0	0	0	0	0	0	0	1	0	0	0	0	0	0	1	0	2	0	1	0	0	0	0	0	0	0	0	0	0	0	0	0	0	0	1	0	0	1	1	1	1	1	1	1
398	21120188	0	1	0	0	0	0	0	0	1	0	2	0	1	1	1	0	1	0	0	0	0	0	1	2	1	0	0	1	1	2	0	0	2	0	1	0	0	0	1	0	0	3	2	1	1	1	3	2
399	21120188	0	1	0	2	0	0	0	1	0	0	1	0	1	1	0	0	1	1	0	0	0	0	1	1	0	1	0	1	1	0	0	0	0	0	0	0	0	0	0	0	0	2	2	1	1	1	1	1
400	21120188	0	0	0	0	0	0	0	0	0	0	0	1	1	1	1	0	1	0	0	0	0	0	0	0	1	0	1	0	2	1	0	0	0	2	0	0	0	0	0	0	1	2	4	2	3	2	4	4
401	21120188	0	0	0	0	0	0	0	0	0	0	0	1	0	0	1	0	1	0	0	0	0	0	0	0	0	0	0	0	0	0	0	0	0	0	0	0	0	0	0	0	0	0	2	1	1	1	1	2
402	21120188	0	0	1	0	0	0	0	1	1	0	2	1	2	0	0	0	0	2	0	0	0	1	1	1	0	0	0	1	1	0	2	1	1	1	0	2	0	0	0	0	1	0	1	1	2	1	1	2
403	11110239	0	0	0	0	0	0	0	1	0	0	1	0	1	0	0	1	0	0	0	0	0	0	0	0	0	0	0	0	1	1	1	0	0	1	0	0	0	0	0	0	0	2	1	2	1	1	1	2
404	11110239	0	0	0	0	0	1	0	0	0	0	1	1	0	0	1	1	1	0	0	0	0	0	1	1	0	0	1	0	0	0	0	0	0	0	0	0	0	0	0	0	0	1	2	1	1	1	1	1
405	11110239	0	0	0	0	0	0	0	0	0	0	3	0	0	0	0	0	0	0	0	0	0	0	1	0	1	0	0	0	1	0	0	0	0	0	0	0	0	0	0	0	0	0	1	1	1	1	1	1
406	11110239	0	0	0	1	0	0	0	1	0	0	0	0	1	0	0	0	1	0	0	0	0	0	1	0	0	0	0	0	0	0	0	0	0	0	0	0	0	0	0	0	0	2	1	1	1	1	1	1
407	11110239	0	0	0	0	0	1	0	0	1	0	1	0	1	0	0	0	0	0	0	0	1	1	1	1	0	1	0	1	1	1	0	0	0	0	0	0	0	1	0	0	0	1	4	2	2	1	2	1
408	11110239	0	0	0	0	0	0	0	0	0	0	0	0	0	0	0	0	0	0	0	0	0	0	0	0	0	0	0	0	0	0	0	0	0	0	0	0	0	0	0	0	0	0	1	1	1	1	1	1
409	11110239	0	0	0	0	0	0	0	0	0	0	0	0	0	0	0	0	0	2	0	0	0	0	0	0	0	0	1	0	0	1	0	0	0	0	0	0	0	0	0	0	0	0	2	1	1	1	1	1
410	11110239	0	0	0	0	0	0	0	0	0	0	0	0	0	0	0	0	0	2	0	0	1	1	0	1	0	0	1	0	0	0	0	0	0	0	0	0	0	0	0	0	0	3	1	1	1	1	1	1
411	11110239	0	0	0	0	0	0	0	0	0	0	0	0	0	0	0	0	0	0	0	0	0	0	1	0	0	0	0	0	0	0	0	0	0	0	0	0	0	0	0	0	0	1	1	1	1	1	1	1
412	11110239	0	0	0	0	0	0	0	0	0	0	0	0	0	0	0	0	1	0	0	0	0	0	0	0	0	0	1	0	0	0	0	0	0	0	0	0	0	0	0	0	0	0	1	1	1	1	1	1
413	11110239	0	0	0	1	0	0	0	0	0	0	0	0	0	0	0	0	0	0	0	0	0	0	0	0	0	0	0	0	0	0	0	0	0	0	0	0	0	0	0	0	0	0	2	1	1	1	1	1
414	11110239	0	0	0	0	0	0	0	0	0	0	0	0	0	0	0	0	0	0	0	0	0	0	0	0	0	0	0	0	1	0	0	0	0	1	0	0	0	1	0	0	0	1	1	1	1	1	1	1
415	11110239	0	0	0	0	0	0	0	0	1	0	1	0	0	0	0	0	0	0	0	0	0	0	0	1	0	0	0	1	1	1	0	0	0	0	0	0	0	0	1	0	0	0	1	1	1	1	1	1
416	11110239	0	0	0	0	0	0	0	0	0	0	0	0	0	0	0	0	0	0	0	0	0	0	0	0	0	0	0	0	0	0	0	0	0	0	0	0	0	0	0	0	0	0	1	1	1	1	1	1
417	11110239	0	0	0	0	0	0	0	0	0	0	1	0	1	0	0	0	0	0	0	0	0	0	0	0	0	0	0	0	0	1	0	1	0	0	0	0	0	1	0	0	0	1	2	2	1	1	1	1
418	11110239	3	0	1	3	1	1	2	2	0	2	1	1	0	2	1	3	1	0	0	2	1	0	1	1	1	1	0	0	0	1	1	0	0	1	1	0	0	2	2	0	1	1	2	2	4	4	4	1
419	11110239	0	2	1	1	2	2	1	1	1	0	0	1	1	1	1	0	1	1	0	0	1	1	0	0	0	1	1	0	1	1	0	0	0	1	0	0	0	1	0	0	0	1	2	1	1	1	2	2
420	11110239	0	0	0	1	0	0	0	0	0	0	0	0	0	0	0	1	0	0	0	0	0	1	0	1	0	0	0	0	0	0	0	0	0	0	0	0	0	0	0	0	0	1	1	1	1	1	1	1
421	11110239	1	0	0	0	0	1	0	0	0	1	0	0	1	0	0	1	0	0	0	0	0	0	0	1	0	1	0	0	0	1	0	0	0	0	0	0	0	0	1	0	0	1	1	1	1	1	1	1
422	11110239	1	2	2	0	1	1	0	1	1	2	1	1	2	1	1	3	2	0	0	0	0	1	2	1	1	2	0	1	2	3	0	0	0	1	0	0	0	0	0	0	0	0	1	1	1	1	1	1
423	11110239	1	0	0	1	0	1	0	0	1	2	1	0	0	0	1	2	1	1	0	1	0	0	1	1	0	2	2	1	1	2	0	1	1	0	1	0	2	2	1	1	1	2	1	1	1	1	1	1
424	11110239	0	1	1	1	0	1	0	1	0	0	0	1	0	0	1	0	0	0	1	0	0	0	0	1	1	1	1	0	0	1	0	0	0	0	0	0	1	0	0	0	0	0	4	4	1	1	1	1
425	11110239	0	0	0	0	0	0	0	0	0	0	0	0	0	0	0	0	0	0	1	0	0	0	1	0	0	0	0	0	0	1	0	0	0	0	0	0	0	0	0	0	0	0	4	4	1	4	1	1
426	11110239	0	0	1	0	0	0	0	0	0	0	0	0	0	0	0	0	0	0	0	0	0	0	0	1	0	1	2	0	0	1	0	0	0	0	0	0	0	0	1	0	0	0	3	1	1	1	1	1
427	11110239	0	0	0	0	0	0	0	0	0	0	0	0	0	0	0	0	0	0	0	0	0	0	0	0	0	0	0	0	0	0	0	0	0	0	0	0	0	0	0	0	0	0	1	1	1	1	1	1
428	11110239	0	0	0	0	0	0	0	0	0	0	0	0	0	0	0	0	1	0	0	1	0	1	0	0	0	0	1	1	0	1	0	0	0	0	0	0	0	0	0	0	0	0	1	1	1	1	1	1
429	11110239	0	0	0	0	0	0	0	0	0	0	1	0	0	0	0	0	1	0	0	0	0	0	0	0	0	0	0	0	0	0	0	0	0	0	0	0	0	0	0	0	0	1	1	1	1	1	1	1
430	11110239	0	0	0	0	0	0	0	0	0	0	0	0	0	0	0	0	0	0	0	0	0	0	0	0	0	1	0	0	0	1	0	0	0	0	0	0	0	0	0	0	0	0	1	1	1	1	1	1
431	11110239	0	0	0	0	0	0	0	0	0	0	1	0	1	0	0	0	0	0	1	0	0	0	0	1	0	0	0	0	0	1	1	0	0	0	0	0	0	0	0	0	0	1	1	1	1	1	1	1
432	11110239	0	0	0	0	0	0	0	0	0	0	1	0	2	0	0	0	0	2	0	0	0	0	3	0	0	0	0	0	0	0	0	0	0	0	0	0	0	0	1	0	0	0	1	1	1	1	1	1
433	11110239	0	0	0	0	1	0	0	0	0	0	0	3	0	0	0	0	0	0	0	0	3	0	0	0	0	0	0	0	1	0	0	0	0	0	0	0	0	0	0	0	0	0	1	1	1	1	1	1
434	11110239	0	0	0	0	0	0	1	1	1	0	0	0	1	2	1	0	1	0	1	0	1	0	1	2	0	0	0	1	0	2	0	0	0	0	0	0	0	0	0	0	1	0	1	1	1	1	1	1
435	21020627	0	0	0	0	1	2	1	0	0	0	1	0	1	0	0	0	1	0	2	0	0	1	0	1	0	1	1	1	1	0	0	0	0	0	0	0	0	0	1	1	0	0	1	1	1	1	1	1
436	21020627	1	1	1	2	1	1	1	1	1	2	1	1	2	2	1	1	2	2	0	1	0	2	1	0	2	2	3	1	2	1	2	0	1	2	1	0	1	2	0	1	2	0	1	1	1	1	1	1
437	21020627	0	1	1	0	0	1	1	0	1	1	1	1	0	1	0	0	1	0	0	0	1	1	1	1	1	1	1	2	1	2	1	0	1	1	0	0	0	1	1	0	1	1	1	1	1	1	1	2
438	21020627	0	0	0	1	0	0	0	0	0	1	1	1	1	0	0	0	1	2	0	0	0	2	0	1	0	2	1	0	0	3	1	0	1	0	2	0	1	1	1	0	0	1	1	1	1	1	1	1
439	21020627	1	1	0	0	1	1	0	1	1	1	0	0	0	0	0	0	0	0	0	0	1	0	0	1	1	0	1	0	1	0	0	0	0	0	0	0	0	0	0	0	1	1	2	1	1	1	1	1
440	21020627	1	1	0	1	0	0	2	1	1	1	1	0	1	1	0	0	1	0	0	0	0	1	1	0	0	1	2	1	1	1	1	0	0	0	0	1	0	0	1	0	0	1	2	1	1	1	2	2
441	21020627	0	1	1	0	0	0	0	1	1	0	0	0	0	0	1	1	0	0	0	0	1	0	0	0	0	0	0	0	1	0	0	0	1	0	0	0	0	0	0	0	0	0	3	2	2	1	1	1
442	21020627	0	0	0	0	0	0	0	0	0	0	1	0	1	1	0	0	0	0	0	1	1	0	0	1	0	0	1	0	1	1	0	0	1	0	0	0	0	0	1	0	1	1	3	1	1	1	1	1
443	21020627	1	1	1	1	0	1	2	2	2	2	1	1	2	2	1	2	1	3	1	1	2	1	1	3	2	3	2	2	1	0	2	2	2	1	1	2	1	3	3	2	2	3	1	1	1	1	1	1
444	21020627	1	1	0	3	0	2	1	0	1	2	2	2	0	0	0	1	2	0	0	1	0	2	0	2	1	2	1	1	1	1	1	0	2	2	1	2	0	2	1	0	2	1	1	1	2	1	1	1
445	21020627	0	0	0	0	0	0	0	0	0	0	0	0	0	0	0	0	1	0	0	0	0	0	0	1	0	0	0	0	0	0	0	0	0	0	0	0	0	0	0	0	0	0	2	2	2	2	2	1
446	21020627	0	1	1	2	1	1	1	2	1	3	2	2	0	1	0	0	0	0	0	0	0	0	1	0	0	0	2	1	1	1	2	0	0	0	0	0	0	0	0	0	0	0	1	1	1	1	1	1
447	21020627	0	1	0	0	1	0	1	0	1	0	0	1	2	0	1	0	0	0	0	0	0	0	0	2	0	0	1	0	2	1	0	0	0	1	0	0	0	0	0	0	2	1	2	1	1	2	2	1
448	21020627	1	1	0	2	0	0	0	1	1	2	3	1	1	1	2	1	1	0	0	0	0	1	2	0	1	2	1	0	0	2	3	0	1	0	0	0	0	3	0	0	1	1	1	2	1	1	1	3
449	21020627	0	0	0	0	0	0	0	0	0	0	1	1	1	0	0	1	1	0	0	1	0	1	0	1	0	1	2	2	0	2	2	0	1	0	0	1	0	0	1	1	1	0	1	1	1	1	1	1
450	21020627	0	0	0	0	0	0	1	0	0	0	1	1	1	1	0	0	1	0	0	0	0	0	1	2	0	0	0	0	0	0	0	0	1	0	0	0	0	0	0	0	0	1	1	1	1	1	1	1
451	21020627	1	0	0	1	1	1	0	0	0	0	1	1	1	0	1	1	1	0	0	0	1	2	1	3	0	1	3	3	3	3	1	0	3	2	1	0	0	0	0	2	1	2	1	1	1	1	1	1
452	21020627	0	1	0	0	0	0	0	1	0	0	0	0	0	0	1	0	0	0	0	0	0	0	0	0	0	0	1	0	0	0	0	0	0	0	0	0	0	0	0	0	0	1	1	1	1	1	1	1
453	21020627	0	1	0	0	1	1	1	1	1	0	1	1	1	1	1	0	0	1	0	1	0	1	1	1	1	1	1	0	1	1	0	0	1	1	1	0	0	1	0	1	0	0	1	1	1	1	2	2
454	21020627	0	1	0	0	0	0	0	0	0	0	1	1	1	1	1	0	1	0	0	0	0	0	2	3	0	1	0	1	3	1	0	0	0	1	0	0	0	0	1	0	2	3	1	1	1	1	1	2
455	21020627	0	1	0	0	0	0	1	0	0	0	1	1	0	1	0	0	1	0	0	0	0	0	0	1	0	1	0	2	0	0	0	0	0	0	0	0	1	1	0	0	0	1	1	1	1	1	2	1
456	21020627	0	0	0	1	0	0	1	0	1	1	1	1	0	1	0	1	1	0	0	1	1	1	0	1	9	1	2	1	0	0	0	0	1	1	0	0	0	0	1	0	0	2	1	1	1	1	1	1
457	21020627	1	2	2	2	0	1	2	1	1	0	1	1	1	1	0	0	1	0	0	0	1	1	0	1	1	0	1	1	1	0	0	0	1	1	0	0	0	1	0	0	0	0	1	1	1	1	1	1
458	21020627	0	1	2	2	0	0	1	1	0	0	2	1	0	2	0	0	1	0	0	1	2	0	0	1	0	1	2	0	0	3	2	0	0	0	0	0	0	0	3	0	0	3	1	1	1	1	1	1
459	21020627	0	0	0	0	0	0	0	1	0	0	0	1	1	0	0	1	0	0	0	1	0	0	0	0	0	0	2	1	1	2	0	0	0	0	0	0	0	1	1	0	0	2	1	1	1	1	1	1
460	21020627	1	1	2	2	0	0	1	2	2	1	1	0	1	0	0	1	1	1	0	1	0	1	0	1	1	1	1	0	0	1	0	0	0	0	0	0	0	1	0	0	0	0	4	4	1	1	1	1
461	21020627	0	1	0	0	0	0	1	0	1	0	1	0	0	1	0	0	0	0	0	0	0	0	0	0	0	0	0	1	1	1	1	0	0	0	0	0	0	0	0	0	0	2	1	1	1	1	1	1
462	21020627	0	0	0	0	0	0	1	0	1	0	0	1	0	1	0	0	0	1	0	0	0	0	0	0	0	0	0	0	1	0	0	0	0	0	0	0	0	0	0	0	0	0	2	1	1	1	1	2
463	21020627	0	0	0	1	0	1	1	0	1	1	1	1	1	0	1	0	1	0	0	0	0	0	0	0	0	2	0	0	1	0	0	0	3	0	0	0	0	0	1	0	0	1	1	1	1	1	1	1
464	21020627	1	0	0	0	0	0	1	1	1	0	0	0	0	0	0	0	1	0	0	1	0	1	0	0	0	1	1	0	0	1	1	0	0	0	0	0	0	0	1	0	0	0	1	1	1	1	1	1
465	21020627	0	0	0	0	0	0	0	0	0	0	0	0	0	1	0	0	0	0	0	0	0	0	0	0	0	0	0	0	0	0	0	0	0	0	0	0	0	0	1	0	0	0	1	1	1	1	1	1
466	21020627	2	1	1	3	3	3	2	1	1	1	2	2	2	3	3	0	2	2	0	1	2	1	2	2	3	2	3	2	1	2	3	1	1	3	1	1	0	3	1	0	1	1	1	2	2	2	1	1
467	21020627	0	0	1	1	0	0	0	0	1	0	1	0	0	0	0	0	1	1	0	0	0	0	0	0	0	0	0	0	1	0	0	0	0	0	0	0	0	0	0	0	0	0	1	1	1	1	1	1
468	21020627	1	1	1	1	0	2	1	2	1	1	1	0	0	1	1	0	1	0	0	0	0	1	0	1	2	2	3	1	1	2	2	1	0	0	1	0	1	1	0	0	0	0	1	1	1	1	1	1
469	21020627	0	0	0	0	0	0	0	0	1	0	0	0	0	0	0	1	1	0	0	0	0	0	0	1	0	0	1	0	0	0	0	0	0	0	0	0	0	0	0	0	0	0	1	1	1	1	1	1
470	21020627	0	0	0	3	0	3	0	0	0	0	3	1	0	1	0	0	1	0	1	0	3	1	2	0	0	1	1	3	0	0	0	0	0	0	0	0	0	0	0	0	1	0	3	4	1	2	1	4
471	11110507	1	0	0	1	0	0	0	0	1	0	1	1	1	1	0	1	1	0	0	1	0	1	0	0	0	0	1	0	0	0	0	1	0	0	0	1	0	0	1	0	0	0	2	2	1	1	1	1
472	11110507	0	0	0	0	0	0	0	0	1	0	0	0	0	1	0	0	0	0	0	0	0	0	0	0	0	1	0	0	0	1	0	0	0	0	0	0	0	0	0	0	0	1	1	1	1	1	1	1
473	11110507	0	0	0	0	0	0	0	0	0	0	0	0	1	0	0	0	1	0	0	0	0	0	0	0	0	1	1	0	0	2	0	0	0	0	0	0	0	0	0	0	0	0	1	1	1	1	1	1
474	11110507	0	0	0	1	0	0	0	0	1	1	2	0	0	2	0	0	0	0	1	0	0	0	1	0	0	0	1	2	1	0	0	0	0	0	0	0	0	0	2	0	0	0	1	1	1	1	1	1
475	11110507	0	0	0	0	1	2	0	1	2	0	2	1	0	3	2	0	1	2	1	0	0	2	1	3	0	2	1	0	0	0	3	0	0	0	1	0	2	1	3	0	0	2	2	1	3	1	1	1
476	11110507	0	0	0	0	1	0	0	0	1	0	0	0	0	0	0	0	1	0	0	1	0	0	1	1	0	1	1	1	0	0	0	0	0	0	0	0	1	0	0	0	1	1	1	1	1	1	1	1
477	11110507	1	1	0	0	0	1	0	0	0	0	1	1	1	0	1	1	2	0	1	0	0	1	1	1	1	1	1	1	0	2	1	1	0	1	0	1	0	1	2	0	0	1	1	1	1	1	1	1
478	11110507	0	0	1	0	0	1	0	0	1	0	0	0	0	0	0	0	0	0	1	1	0	0	1	0	1	1	0	2	1	0	0	0	0	1	0	0	0	0	0	0	0	0	1	1	1	1	2	1
479	11110507	1	0	0	0	1	0	0	1	1	0	0	1	0	1	0	1	0	0	1	0	0	0	0	1	0	2	1	0	1	0	1	0	0	0	0	0	0	0	1	0	1	1	1	1	1	1	1	2
480	11110507	0	0	0	0	0	0	0	0	0	0	1	0	0	0	0	0	1	0	0	0	0	0	0	0	0	0	1	0	0	0	0	0	0	0	0	0	0	0	0	0	0	0	1	1	1	1	1	1
481	11110507	1	0	0	0	0	0	0	0	1	1	1	0	1	0	0	0	1	0	1	0	0	0	0	0	0	1	0	0	1	2	0	0	1	0	0	0	0	0	0	0	0	0	1	1	1	1	1	1
482	11110507	0	0	1	0	0	0	1	1	0	0	0	0	0	0	0	0	0	0	0	0	0	0	0	0	0	0	1	1	1	0	0	0	0	0	0	0	0	0	0	0	0	1	1	1	1	1	1	1
483	11110507	0	0	0	1	0	0	1	0	0	0	1	1	1	0	0	0	1	1	0	1	1	2	1	1	1	1	1	1	0	1	1	0	1	0	0	0	0	0	1	0	1	1	2	2	2	1	1	1
484	11110507	1	1	2	1	1	1	1	1	1	2	1	0	1	2	1	1	1	0	0	0	0	1	1	2	1	2	1	2	1	3	2	0	1	2	0	0	1	1	2	0	1	1	2	2	1	1	1	1
485	11110507	0	0	0	0	0	0	0	0	0	0	0	0	0	0	0	0	0	0	0	0	0	0	0	0	0	0	0	1	0	2	0	0	0	0	0	0	0	0	0	0	0	1	2	1	2	1	1	1
486	11110507	0	0	0	0	0	0	0	0	0	0	0	0	0	0	0	0	0	0	1	0	0	0	0	0	0	0	1	0	0	0	0	0	0	0	0	0	0	0	1	0	0	0	1	1	1	1	1	1
487	11110507	0	0	0	0	1	1	0	0	0	0	1	0	0	0	0	0	0	0	0	0	0	0	1	0	0	0	0	0	0	0	0	0	0	0	0	0	0	0	0	0	0	1	1	1	1	1	1	2
488	11110507	0	0	0	1	0	0	0	0	0	0	2	1	1	0	0	0	0	2	0	0	0	0	0	0	0	1	0	0	1	0	1	0	0	0	0	0	1	0	1	0	0	1	4	2	1	3	4	1
489	11110507	1	1	0	1	1	1	0	1	2	0	1	1	0	0	0	1	1	2	0	0	0	1	1	1	0	2	1	0	0	1	1	0	1	0	1	0	1	1	0	0	0	3	2	2	2	1	1	1
490	11110507	0	0	0	0	1	0	0	0	0	9	0	1	1	0	0	1	1	0	0	0	0	1	0	1	0	0	0	1	0	0	0	0	0	0	0	0	0	0	0	0	0	1	2	1	1	1	1	1
491	11110507	0	0	3	0	1	1	0	0	1	3	3	0	3	0	2	2	0	3	0	1	0	2	2	1	1	3	1	2	3	0	1	0	0	1	1	0	2	3	0	0	0	3	3	4	4	4	2	4
492	11110507	0	0	1	0	1	1	0	0	0	0	0	0	0	0	0	0	0	0	0	0	0	0	0	0	0	1	0	1	0	0	0	0	0	0	0	0	0	0	0	0	0	2	2	2	1	3	1	1
493	11110507	0	0	0	0	0	0	0	0	0	0	0	0	0	0	0	0	0	0	0	0	0	0	0	0	0	0	0	0	0	1	0	0	0	0	0	0	0	0	0	0	0	0	1	1	1	1	1	1
494	11110507	0	0	0	0	0	0	0	0	0	0	0	0	0	0	0	0	0	0	0	0	0	1	0	0	0	0	0	0	0	0	0	0	0	0	0	0	0	0	1	0	0	1	2	1	1	1	1	1
495	11110507	0	0	0	0	0	0	0	0	0	0	0	0	0	0	0	0	0	0	1	0	0	0	1	0	1	0	0	0	0	1	0	0	0	0	0	0	0	0	0	0	0	1	1	1	1	1	1	1
496	11110507	0	0	0	0	0	0	0	0	1	0	1	0	0	0	0	0	1	0	0	0	0	0	1	0	0	1	0	0	1	3	0	0	0	0	0	0	0	0	0	0	0	2	3	1	2	1	2	2
497	11110507	0	1	0	0	1	0	0	0	0	0	0	0	1	1	0	0	0	0	0	0	0	0	0	0	0	0	0	0	0	1	0	0	0	0	0	0	0	0	0	0	0	1	1	1	1	1	1	1
498	11110507	0	0	0	0	0	1	0	0	0	0	0	0	0	0	0	1	1	0	0	0	2	0	0	0	0	1	1	0	0	0	0	0	0	0	0	0	0	0	0	1	0	2	3	3	1	1	1	1
499	11110507	0	1	0	1	0	1	0	0	2	0	0	0	0	0	0	2	1	0	0	0	0	0	0	0	1	0	1	0	0	0	0	0	0	0	0	0	0	0	0	0	0	2	1	1	1	1	1	1
500	11310801	0	0	0	0	0	0	0	0	0	0	0	1	1	1	0	0	0	0	0	0	1	0	0	0	0	0	0	0	0	1	0	0	0	0	0	0	0	0	0	0	0	0	1	1	1	1	1	1
501	11310801	0	0	0	0	0	0	0	0	0	0	0	0	0	0	0	0	0	0	0	0	0	0	1	0	0	0	0	0	1	0	0	0	0	0	0	0	0	0	0	0	0	1	1	1	1	1	1	1
502	11310801	1	1	0	0	1	0	0	0	1	0	0	1	1	0	0	1	1	1	0	0	0	1	1	1	0	0	1	1	0	1	0	1	0	0	1	1	1	1	1	0	0	1	2	1	1	1	1	1
503	11310801	0	0	0	1	0	0	0	0	0	0	0	0	0	0	0	1	1	0	0	0	0	0	0	1	0	0	0	0	0	1	0	0	0	0	0	0	0	0	0	0	0	0	1	1	1	1	1	1
504	11310801	0	0	0	0	0	0	0	0	0	0	0	0	0	0	0	0	0	0	1	0	3	1	0	1	0	0	0	0	1	0	0	0	0	0	0	0	0	0	0	0	0	2	1	1	1	1	1	1
505	11310801	0	0	0	0	0	0	0	1	0	0	0	0	1	0	0	0	0	0	0	0	0	0	0	0	0	0	0	0	0	0	0	0	0	0	0	0	0	0	0	0	0	0	1	1	1	1	1	1
506	11310801	0	0	0	0	0	0	0	0	0	0	0	1	1	0	0	2	2	1	0	1	1	0	0	1	1	0	2	1	1	0	0	0	0	0	0	0	0	0	1	0	2	0	1	1	1	1	1	1
507	11310801	0	0	0	0	0	1	0	0	0	0	1	0	1	0	0	0	0	0	0	0	0	0	0	0	0	1	0	0	1	1	0	0	0	0	0	0	0	0	0	0	0	1	2	1	1	1	1	1
508	11310801	0	0	0	0	1	0	1	1	0	0	0	2	1	3	1	0	0	0	0	0	3	0	0	0	0	0	0	0	1	0	0	0	0	0	0	0	0	0	0	0	0	1	1	1	2	1	3	2
509	11310801	1	0	0	0	0	0	0	0	0	3	0	0	0	0	0	0	2	0	1	0	3	0	0	0	0	3	0	0	0	0	0	0	0	0	0	0	0	0	0	0	3	2	3	3	3	2	2	1
510	11310801	1	1	1	2	2	3	3	2	3	2	0	1	2	2	1	2	2	3	1	0	0	1	1	1	2	3	2	1	2	0	1	0	0	0	1	0	2	0	0	0	0	2	1	1	1	1	1	1
511	11310801	1	0	0	0	1	0	0	1	0	0	1	0	1	1	1	0	1	0	0	0	0	0	0	1	0	1	0	0	0	0	0	0	0	0	0	0	0	0	1	0	0	1	2	2	1	1	1	1
512	11310801	0	0	0	1	0	1	0	1	1	0	0	1	1	1	1	0	1	0	1	0	0	1	0	0	0	0	0	0	1	1	0	0	0	0	0	0	0	0	0	0	0	0	1	1	1	1	1	1
513	11310801	0	0	1	0	0	1	1	0	1	1	1	0	1	1	0	0	1	0	0	0	0	0	0	2	1	1	1	1	1	0	1	0	0	1	0	0	0	1	1	0	0	2	1	1	1	1	1	1
514	11310801	0	0	0	1	0	0	1	0	0	0	1	0	0	1	0	0	0	0	0	0	0	0	0	2	0	0	1	1	0	0	0	0	0	0	0	0	0	0	0	0	0	1	2	2	1	1	1	1
515	11310801	0	0	1	0	0	0	0	0	1	0	2	0	1	0	0	0	0	0	0	0	0	0	0	1	0	2	0	0	3	0	3	0	0	0	0	1	0	0	0	0	1	2	1	1	1	1	1	1
516	11310801	0	0	0	0	1	0	0	1	2	2	1	0	0	1	0	0	1	1	0	1	1	0	1	0	0	1	3	2	0	2	1	1	0	0	0	0	1	1	2	0	0	0	3	3	3	4	1	1
517	11310801	0	0	0	0	0	0	0	0	0	0	1	0	0	0	0	0	0	0	1	0	0	0	0	0	0	0	0	0	1	0	1	0	0	0	0	0	0	0	0	0	1	2	1	1	1	1	2	1
518	11310801	1	0	0	1	0	0	1	1	1	1	1	1	1	1	1	0	1	0	0	0	0	1	1	1	0	1	1	0	1	1	1	0	0	1	0	0	0	1	0	0	0	0	2	1	1	2	2	1
519	11310801	0	0	1	0	0	0	0	1	0	0	0	1	0	0	1	0	0	0	0	0	3	0	0	0	0	0	0	0	0	0	0	0	0	0	0	0	0	0	0	0	0	0	4	4	1	1	1	1
520	11310801	1	0	0	2	0	0	0	0	1	0	2	1	2	0	0	0	1	0	0	0	0	1	1	1	0	2	0	0	2	0	2	0	0	0	0	0	1	1	1	0	0	2	2	1	1	1	1	1
521	11310801	0	1	0	0	1	0	0	1	1	0	1	1	1	0	0	0	1	0	0	1	0	1	0	1	0	0	1	2	0	0	0	0	0	0	0	1	0	0	0	0	0	0	2	1	1	1	1	1
522	11310801	0	0	0	0	0	0	0	0	0	0	1	0	1	0	0	1	1	0	0	1	0	1	0	0	0	0	1	0	0	0	0	0	0	0	0	0	0	0	0	0	0	0	1	1	1	1	1	1
523	11310801	0	0	0	1	0	0	0	1	0	0	1	1	1	0	0	1	2	1	0	0	0	1	1	1	2	1	1	0	1	2	0	0	0	1	0	0	0	0	0	0	0	0	2	2	2	1	1	1
524	11310801	1	0	0	0	0	1	9	0	2	1	1	1	1	2	0	0	0	0	0	0	0	0	0	0	0	0	0	0	0	0	0	0	0	0	0	0	0	0	0	0	0	1	1	1	1	1	1	1
525	11310801	1	0	1	1	1	1	1	1	2	1	0	1	0	1	1	1	1	2	0	2	3	3	1	0	2	2	2	0	0	1	1	1	0	1	2	2	2	2	1	2	2	2	1	1	1	1	1	1
526	40340248	0	0	1	1	0	0	0	1	0	0	0	0	1	1	1	0	1	0	0	0	1	0	0	0	0	1	1	0	0	0	0	0	0	0	0	0	0	0	0	0	0	1	2	1	1	2	1	1
527	40340248	0	0	0	0	0	0	0	0	0	0	0	0	0	0	0	0	0	0	0	0	0	0	0	0	0	0	1	0	0	0	0	0	0	0	0	0	0	0	0	0	1	0	1	1	1	1	1	1
528	40340248	0	0	0	0	0	0	1	1	0	0	0	0	0	1	0	0	1	0	0	0	1	0	2	2	1	1	0	1	0	0	0	0	0	0	0	0	0	0	0	0	0	0	2	2	1	1	3	1
529	40340248	1	0	0	0	2	2	1	1	1	0	1	0	0	0	0	0	1	0	2	0	0	0	1	0	0	1	2	2	1	1	0	0	0	0	0	0	0	0	0	0	0	3	1	2	4	2	2	3
530	40340248	0	0	2	0	0	1	0	2	0	0	0	1	0	1	0	0	1	0	1	0	0	2	1	2	1	3	2	2	1	1	3	1	2	1	2	1	0	0	1	2	0	1	1	1	1	2	2	1
531	40340248	0	0	0	0	1	0	0	1	0	0	0	0	0	1	0	0	0	0	0	0	0	0	1	2	0	0	1	0	1	0	1	0	0	0	0	0	0	0	0	0	0	1	1	1	1	2	1	1
532	40340248	0	0	0	0	0	0	0	0	0	0	1	0	1	0	0	0	0	0	2	0	0	1	0	0	0	0	1	1	1	1	0	0	0	0	0	0	0	0	0	0	0	0	1	1	1	1	1	2
533	40340248	0	0	0	0	0	0	1	0	0	0	0	0	0	1	0	0	0	1	0	0	0	0	0	0	0	0	1	0	1	1	0	0	0	0	0	0	0	0	0	0	0	0	1	1	1	1	2	1
534	40340248	0	1	1	0	0	1	1	1	0	0	1	0	1	1	1	0	1	0	0	1	1	1	0	0	0	1	0	1	1	1	0	0	0	0	0	0	0	1	1	0	1	1	2	1	1	1	1	1
535	40340248	1	0	2	1	0	0	1	1	0	0	1	1	2	0	0	0	1	0	0	0	0	0	0	0	0	0	1	0	0	0	0	0	0	0	0	0	0	0	0	0	0	0	2	1	1	1	1	2
536	40340248	0	0	0	0	0	0	0	0	0	0	0	0	0	0	0	0	0	0	0	0	0	0	1	0	0	0	0	0	0	0	0	0	0	0	0	0	0	0	0	0	0	1	1	1	1	1	1	1
537	40340248	1	0	0	0	0	0	0	0	0	0	1	1	0	0	0	0	0	0	0	0	0	0	1	1	1	1	1	1	1	1	1	0	0	1	1	0	0	1	0	0	0	0	1	1	1	1	1	1
538	40340248	0	0	0	0	0	0	0	0	0	0	0	0	1	1	1	0	1	0	0	0	0	0	1	1	0	0	0	1	0	0	0	0	0	0	0	0	0	0	0	0	0	2	1	1	1	1	1	2
539	40340248	0	1	1	0	1	1	1	1	0	0	1	0	1	0	0	0	1	0	0	0	0	1	0	0	0	0	0	1	1	1	0	0	0	0	0	0	0	0	0	0	1	2	2	2	1	2	2	1
540	40340248	1	1	0	2	1	1	0	1	0	0	2	0	1	1	0	1	1	0	0	1	0	1	0	1	0	0	1	1	1	1	0	0	0	0	0	0	0	0	2	0	1	2	1	1	1	1	1	1
541	40340248	1	0	0	1	1	0	0	1	1	1	0	0	0	1	0	1	1	0	0	0	0	0	0	0	0	1	1	1	0	1	1	0	0	0	1	0	0	0	1	0	0	1	1	1	1	1	1	1
542	40340248	0	1	0	0	0	1	1	1	1	0	0	0	0	1	0	2	0	0	0	0	0	0	0	0	1	2	0	0	1	0	0	0	0	0	0	0	0	0	0	0	0	0	1	1	1	1	1	1
543	40340248	0	0	0	0	1	1	1	1	0	0	0	0	1	0	0	0	2	0	0	0	0	1	1	0	2	1	2	2	1	1	0	0	1	1	0	0	0	0	2	0	1	2	1	1	1	1	1	3
544	40340248	0	0	0	1	0	0	0	0	0	0	1	0	0	0	0	1	0	0	0	0	0	1	0	0	0	0	0	0	0	0	0	0	0	0	0	0	0	0	1	0	0	1	1	1	1	1	1	1
545	40340248	1	2	2	2	1	1	1	0	0	0	0	0	0	0	0	0	0	0	0	0	0	0	1	0	1	0	1	0	1	0	1	0	0	0	0	0	0	0	0	0	0	0	1	1	1	1	1	1
546	40340248	0	1	2	1	1	1	1	1	1	0	0	0	1	0	2	0	1	1	0	0	1	1	0	1	0	1	1	1	1	1	1	0	2	1	0	1	0	0	1	1	0	1	2	1	1	2	2	1
547	40340248	0	0	0	0	0	0	0	1	1	0	1	1	0	1	1	1	1	1	0	0	0	1	0	1	0	0	1	0	2	0	0	0	1	1	0	0	0	0	0	0	0	1	2	1	1	1	2	1
548	40340248	2	1	1	2	1	1	1	1	1	0	2	0	2	1	1	1	2	0	1	0	0	0	1	1	1	1	0	1	1	0	3	0	0	0	0	0	0	0	0	0	0	1	1	1	1	1	1	1
549	40340248	1	1	0	1	0	0	0	0	1	0	1	0	0	0	0	0	1	0	0	0	1	1	1	1	1	1	1	1	1	1	0	1	0	0	0	0	0	1	0	0	1	3	1	1	1	1	1	2
550	40340248	1	1	1	1	1	1	1	0	1	0	2	0	2	1	1	0	2	1	0	0	0	2	1	1	1	2	1	0	3	2	3	1	0	0	1	1	0	1	0	0	2	2	1	1	1	1	1	3
551	40340248	0	1	0	0	0	0	0	0	0	0	0	0	1	0	0	0	1	0	1	0	0	0	0	0	0	0	1	0	0	0	0	0	0	0	0	0	0	0	0	0	0	1	1	1	1	1	1	1
552	40340248	1	1	1	0	1	1	0	1	0	0	0	0	0	1	0	0	1	0	0	0	0	1	0	1	0	1	0	0	0	1	0	0	1	0	0	0	0	0	0	0	0	0	2	2	1	1	1	1
553	40340248	0	0	0	0	0	0	0	1	1	0	1	0	0	1	0	1	1	0	0	1	0	0	0	0	0	0	1	0	0	0	0	0	1	0	0	0	0	0	0	0	0	1	1	1	1	1	1	1
554	40340248	0	0	0	0	0	0	1	0	0	0	0	0	0	0	0	0	0	0	0	0	0	0	1	1	0	0	1	1	1	0	1	0	0	0	0	0	0	0	0	0	0	1	1	1	1	1	1	1
555	40340248	0	0	0	0	0	1	0	0	0	0	0	0	1	1	1	0	1	0	1	0	0	0	1	1	1	0	0	1	1	0	1	0	0	0	0	0	0	0	0	0	0	1	2	2	1	2	2	3
556	40340248	0	0	0	0	0	0	0	0	0	0	0	0	0	0	0	2	2	1	1	1	0	0	1	1	1	1	2	2	2	1	1	1	0	0	0	2	0	0	1	0	0	0	2	1	1	1	1	3
557	40340248	0	0	0	2	1	1	1	1	0	0	0	1	1	0	0	0	0	0	0	0	1	1	1	1	0	0	1	1	2	0	0	0	1	0	0	0	0	0	0	0	0	0	2	2	1	1	1	1
558	40340248	0	1	0	1	0	0	1	1	0	0	1	1	0	1	0	1	1	0	1	0	1	1	0	0	0	0	1	0	0	0	0	0	0	0	0	0	0	0	0	0	0	1	2	2	1	2	2	2
559	30330270	1	0	0	0	0	0	1	0	0	0	0	0	0	1	0	1	0	0	0	0	0	0	0	1	0	0	1	1	1	1	0	0	2	0	0	0	0	0	0	0	0	0	1	1	1	1	1	1
560	30330270	0	0	0	0	0	0	0	0	0	0	0	0	0	0	0	0	0	0	0	0	0	0	0	0	0	0	0	0	0	0	0	0	0	0	0	0	0	0	0	0	0	0	1	1	1	1	1	1
561	30330270	0	0	0	1	0	0	0	0	0	0	0	0	0	0	0	0	0	0	0	0	0	0	0	0	0	0	0	0	0	0	0	0	0	0	0	0	0	0	0	0	0	1	1	1	1	1	1	1
562	30330270	1	1	0	0	0	0	1	1	0	1	1	1	1	0	1	0	1	0	0	0	0	1	0	1	2	2	1	1	1	1	0	0	1	0	0	0	0	1	0	0	2	0	1	1	1	1	1	3
563	30330270	0	0	0	0	0	0	0	0	0	0	0	0	0	0	0	0	0	0	0	0	0	0	0	0	0	0	0	0	0	0	0	0	0	0	0	0	0	2	0	0	0	0	1	1	1	1	1	2
564	30330270	1	1	1	0	0	1	1	2	0	0	1	1	2	1	0	1	1	0	0	1	0	1	0	0	0	1	2	2	1	1	1	0	0	0	0	1	0	1	1	0	0	0	1	1	1	1	1	1
565	30330270	0	1	2	1	0	0	1	1	1	0	0	0	0	0	0	1	1	0	0	0	0	0	0	0	1	0	2	0	1	0	1	0	0	0	0	0	0	0	1	0	0	0	1	1	1	1	1	1
566	30330270	1	1	0	0	1	0	1	1	1	0	0	1	0	1	0	0	0	0	1	1	0	0	0	0	0	0	1	1	0	0	0	0	0	0	0	0	0	0	0	0	0	0	1	1	1	1	1	1
567	30330270	0	0	0	1	1	0	0	0	1	1	1	0	0	2	0	1	1	0	0	1	0	0	0	0	0	0	0	0	0	0	1	0	0	0	0	0	0	0	1	0	0	0	1	1	1	1	1	1
568	30330270	1	1	1	2	1	0	1	1	1	1	1	0	1	0	1	0	0	0	0	0	0	2	0	1	2	2	3	1	0	2	2	0	0	0	1	1	0	2	1	0	2	2	1	1	1	1	1	1
569	30330270	0	1	1	1	1	0	2	0	0	0	0	1	0	0	0	0	1	0	0	1	0	1	0	1	1	1	2	0	1	1	0	1	1	0	0	0	0	0	1	0	1	3	1	1	1	1	1	1
570	30330270	1	1	0	0	0	0	0	0	1	0	1	1	0	0	1	1	1	1	0	1	0	3	0	0	0	1	2	2	0	0	0	1	1	0	1	1	1	0	0	0	0	0	1	1	1	1	1	1
571	30330270	1	0	0	1	0	0	1	0	0	0	0	1	0	0	0	0	0	1	0	0	0	1	0	2	0	0	3	0	0	0	0	0	0	0	0	0	0	0	0	0	3	1	1	1	1	1	1	1
572	30330270	0	0	0	0	0	0	0	1	0	0	0	0	0	0	0	0	0	0	0	1	0	0	0	0	0	0	0	1	0	0	0	0	0	0	0	0	0	0	1	0	0	1	1	1	1	1	1	1
573	30330270	0	0	0	0	0	0	1	1	0	0	1	1	0	1	0	1	1	0	0	0	0	0	0	0	0	0	1	1	0	0	2	0	0	0	0	0	0	0	0	0	0	2	1	1	1	1	1	2
574	30330270	1	1	0	0	0	1	1	1	0	0	1	0	1	0	1	0	2	1	0	1	0	0	0	0	1	1	0	2	0	1	1	0	0	1	1	0	0	1	1	0	0	1	1	1	1	1	1	1
575	30330270	1	0	2	2	0	0	2	0	2	1	2	1	0	3	1	0	1	0	0	0	0	2	0	0	0	2	0	0	1	2	1	0	3	1	0	2	0	1	0	0	0	0	2	3	3	2	2	1
576	30330270	1	1	0	0	0	0	2	1	1	0	1	1	1	1	1	0	1	0	0	0	0	1	0	1	1	0	0	0	0	0	0	0	0	0	0	0	0	0	0	0	1	1	1	1	1	1	1	1
577	30330270	0	1	0	0	0	0	0	0	0	0	0	0	0	0	1	1	1	0	0	1	0	0	0	0	2	1	1	1	0	1	0	0	0	0	0	0	0	0	0	0	2	1	1	1	1	1	1	1
578	30330270	0	0	0	0	0	0	1	1	0	0	0	0	0	0	0	0	1	0	0	0	0	0	0	0	1	0	0	0	0	0	0	0	0	0	0	0	0	0	0	0	1	1	2	2	1	1	1	2
579	30330270	0	1	0	1	1	0	1	0	0	0	0	0	0	0	0	0	1	0	0	0	0	1	0	0	1	0	0	0	0	1	0	0	0	0	0	0	0	1	0	0	1	0	1	1	1	1	1	1
580	30330270	0	1	0	0	1	0	0	0	1	0	0	1	0	0	0	0	1	1	0	0	0	1	1	1	0	0	1	1	0	0	0	0	0	1	0	0	0	1	0	0	0	0	2	1	1	1	1	1
581	30330270	1	1	0	0	1	1	2	0	1	0	2	1	1	0	0	0	1	0	0	1	0	1	1	1	2	3	1	2	2	3	2	2	2	2	2	2	2	1	1	0	0	0	1	1	1	1	1	1
582	30330270	0	0	0	0	0	0	0	0	0	0	0	0	0	1	0	0	1	0	0	1	0	1	0	0	0	0	1	0	0	0	0	0	0	0	0	0	0	0	0	0	0	0	1	1	1	1	1	1
583	30330270	0	1	0	0	0	0	0	1	1	0	1	0	0	1	0	0	1	0	0	0	0	0	0	0	0	1	1	0	0	0	0	0	0	0	0	0	0	0	0	0	0	0	1	1	1	1	1	1
584	30330270	0	0	0	0	1	1	0	2	0	0	1	1	0	1	0	1	0	1	1	0	1	0	1	0	2	0	0	1	0	0	2	0	0	1	0	1	0	1	0	0	2	0	1	1	1	1	1	1
585	30330270	0	0	0	0	0	0	1	1	0	0	0	0	0	0	0	0	0	0	0	0	0	0	0	0	0	0	0	0	0	0	0	0	0	0	0	0	0	0	1	0	0	0	1	1	1	1	1	1
586	30330270	0	1	0	1	0	0	2	0	0	0	1	1	2	2	1	0	1	0	0	1	0	0	0	0	0	0	0	0	1	0	1	0	0	0	0	0	0	1	1	0	0	0	1	1	1	1	1	1
587	30330270	0	0	0	1	0	1	0	0	1	0	2	1	1	0	0	0	1	1	0	1	0	1	0	0	2	1	2	0	0	2	2	2	1	0	1	1	0	0	2	1	1	0	1	1	1	1	1	1
588	30330270	0	0	0	0	0	0	0	1	0	0	0	0	1	0	0	0	0	0	1	0	0	1	0	0	0	1	1	0	0	1	0	0	0	0	0	0	1	0	0	0	0	0	1	1	1	1	1	1
589	30330270	0	1	2	1	0	0	1	1	0	0	1	1	1	0	1	0	1	0	0	0	0	1	0	0	1	0	1	1	1	1	1	0	0	0	0	0	0	1	0	0	0	1	1	1	1	1	1	1
590	30330270	1	1	2	1	0	0	2	0	1	0	2	0	0	2	0	0	1	0	0	0	0	0	0	0	0	1	0	0	0	1	0	0	0	0	0	0	0	0	0	0	0	0	1	1	1	1	1	2
591	30330270	1	1	0	1	0	0	1	0	1	0	1	0	1	0	0	0	0	0	0	0	0	2	1	0	0	0	1	1	1	0	2	0	1	1	0	0	1	1	2	1	0	1	1	1	1	1	1	1
592	30330270	0	0	0	0	0	0	0	0	1	1	1	0	0	0	0	1	1	0	0	1	0	1	0	2	3	1	1	2	3	2	3	0	2	2	1	0	0	3	0	0	0	0	1	1	1	1	1	1
593	30330270	0	0	0	0	1	0	1	0	0	0	1	0	0	0	0	0	0	0	0	1	0	0	1	1	0	0	0	0	1	1	1	0	0	0	0	0	0	0	0	0	1	2	1	1	1	1	1	1
594	30330270	1	1	1	1	0	0	2	1	1	0	1	1	2	1	2	0	2	0	0	1	0	1	1	0	2	2	1	2	2	3	1	0	0	0	1	0	1	2	3	0	1	2	1	1	1	1	1	1
595	30330270	1	1	2	0	0	0	1	1	1	0	1	0	0	1	0	0	1	0	0	0	0	0	0	3	0	2	1	0	0	0	0	0	0	0	0	0	0	0	0	0	0	2	1	1	1	1	1	1
596	30330270	0	0	0	0	0	0	0	0	1	0	0	0	0	0	0	0	1	0	0	0	0	1	0	0	0	0	1	0	0	0	0	0	0	0	0	0	0	0	0	0	0	1	1	1	1	1	1	1
597	30330270	0	0	0	1	0	0	0	1	1	0	1	0	0	1	0	0	0	0	0	1	1	1	0	0	1	0	0	0	1	0	1	0	0	0	0	0	0	0	0	0	2	2	1	1	1	1	1	1
598	11510538	0	0	1	0	0	1	0	1	0	0	0	0	1	0	1	0	0	0	0	0	0	0	1	0	0	1	0	1	0	1	0	0	0	0	0	0	0	0	0	0	2	0	1	1	1	1	1	1
599	11510538	0	0	1	0	0	0	0	0	0	0	1	0	0	0	0	0	0	0	0	0	0	0	1	0	0	0	1	1	0	0	0	0	0	0	0	0	0	0	0	0	0	0	1	1	1	1	1	1
600	11510538	0	1	1	1	0	1	1	1	1	0	1	1	1	0	1	0	1	0	0	0	0	1	1	1	1	1	1	0	1	0	0	0	0	1	0	0	0	1	0	0	0	1	1	1	1	1	1	1
601	11510538	3	3	3	3	3	3	2	2	1	3	3	3	2	2	3	1	1	0	0	0	0	1	1	1	0	0	0	1	1	2	0	0	1	0	0	1	0	0	1	0	0	0	1	1	1	1	1	1
602	11510538	0	1	1	0	0	1	1	1	0	0	0	0	1	0	1	0	0	0	0	0	0	0	0	9	0	1	0	0	0	1	0	0	0	0	0	0	0	0	0	0	0	0	1	2	1	1	1	1
603	11510538	0	0	0	0	0	0	0	0	0	0	0	0	0	0	0	0	0	0	0	0	0	0	0	0	0	0	0	0	0	0	0	0	0	0	0	0	0	0	0	0	0	0	1	1	1	1	1	1
604	11510538	3	2	0	1	0	1	0	0	1	0	1	0	0	0	0	0	0	0	0	0	0	0	0	0	0	0	0	0	0	0	0	0	0	0	0	0	0	0	0	0	0	2	1	1	1	1	1	1
605	11510538	0	1	0	0	0	0	0	0	0	0	1	0	1	0	1	0	1	0	0	0	0	0	0	0	0	0	0	0	1	1	0	0	0	0	0	0	0	0	0	0	0	0	1	1	1	1	1	1
606	11510538	1	1	1	1	1	0	0	1	0	0	1	1	0	1	0	2	0	0	0	0	0	0	0	1	0	1	3	0	0	0	3	1	1	0	0	0	0	0	0	1	0	1	1	1	2	1	1	1
607	11510538	0	0	0	0	0	0	0	0	0	0	0	0	0	0	0	0	0	0	0	0	0	0	1	0	0	0	0	0	0	0	0	0	0	0	0	0	0	0	0	0	0	1	1	1	1	1	1	1
608	11510538	0	0	2	1	1	2	0	0	1	0	2	1	1	1	1	2	2	0	1	0	0	0	1	2	1	0	0	1	2	2	0	0	0	0	0	0	0	0	0	0	0	0	1	1	1	1	1	1
609	11510538	0	0	0	0	0	1	0	1	0	0	1	0	0	0	0	1	1	0	1	0	0	0	0	2	0	1	0	1	2	2	0	0	0	0	0	0	0	0	0	0	0	0	1	1	1	1	1	2
610	11510538	1	0	0	1	0	0	0	0	0	0	1	0	0	0	0	0	1	0	0	0	0	0	0	0	0	0	1	0	0	0	1	0	0	0	0	0	0	0	0	0	0	1	1	1	1	1	1	1
611	11510538	0	0	1	0	0	1	0	0	0	1	1	0	1	0	0	0	1	0	0	1	0	0	0	0	0	0	1	0	1	1	0	0	0	0	0	0	0	0	1	0	1	1	1	1	1	1	1	1
612	11510538	0	1	1	1	1	1	0	0	0	0	2	0	1	0	1	0	0	0	0	0	0	0	0	0	0	1	0	0	0	0	0	0	0	0	0	1	0	0	1	1	0	2	2	1	1	2	2	1
613	11510538	0	0	0	1	1	2	0	0	0	0	0	0	0	1	1	0	1	2	1	1	1	0	0	1	0	3	0	1	2	1	0	0	1	1	0	0	1	0	0	0	1	1	2	2	1	1	1	1
614	11510538	0	0	0	1	0	0	0	1	0	0	0	0	0	0	0	0	1	0	0	0	0	0	1	0	0	0	0	0	1	1	0	0	0	0	0	0	0	0	0	0	0	0	1	1	1	1	1	2
615	11510538	1	0	0	0	0	1	0	0	1	0	0	1	0	0	0	0	1	0	1	0	0	1	0	1	0	1	0	1	0	1	0	0	0	0	0	0	0	0	0	0	0	1	2	1	1	1	1	1
616	11510538	0	0	0	0	0	1	0	1	0	0	0	0	0	0	0	0	0	0	0	0	0	0	0	0	0	0	0	0	0	0	0	0	0	0	0	0	0	0	0	0	0	1	2	2	2	1	1	2
617	11510538	0	1	1	1	0	1	1	0	0	0	1	1	1	0	1	1	1	1	0	0	0	0	0	0	0	1	0	0	1	1	0	0	0	0	0	0	0	0	0	0	0	2	1	1	1	1	1	4
618	11510538	0	0	0	0	0	1	0	1	1	0	1	0	1	0	0	0	0	0	1	0	0	0	0	1	0	1	0	0	2	0	3	0	0	0	1	0	0	0	1	0	0	1	2	1	2	1	2	1
619	11510538	2	1	0	3	0	2	1	0	0	0	1	0	0	0	2	2	1	0	0	0	1	0	1	0	3	2	3	0	0	3	0	0	0	0	0	0	0	0	0	0	1	3	1	1	1	1	1	1
620	11510538	0	0	0	1	0	0	0	0	0	0	0	1	0	0	0	1	1	0	0	1	0	0	0	1	0	0	0	0	1	0	0	0	0	0	0	0	0	0	0	0	0	0	1	2	1	1	1	1
621	11510538	0	0	0	0	0	1	0	0	0	0	0	0	1	0	0	0	0	0	0	0	3	0	0	0	0	0	0	1	0	0	1	0	0	0	0	0	0	0	0	0	0	1	1	1	1	1	1	1
622	11510538	0	0	0	0	0	1	0	0	0	0	0	2	0	0	0	0	1	0	0	0	0	0	1	1	0	0	1	1	1	2	0	0	0	0	0	0	0	0	0	0	0	1	1	1	1	1	1	1
623	11510538	0	0	0	1	0	1	0	0	0	0	1	0	1	0	0	0	1	0	0	0	0	1	1	0	1	1	0	0	1	2	0	0	0	0	0	0	0	1	1	0	0	2	1	1	1	1	1	1
624	11510538	0	0	0	0	0	0	0	1	0	1	0	0	0	0	0	0	2	0	0	1	0	0	0	1	0	0	1	0	1	2	1	0	0	1	0	0	0	0	1	0	0	2	2	1	2	2	2	2
625	11510538	0	0	0	0	0	1	0	1	0	0	1	0	1	0	1	0	0	0	0	0	0	1	0	0	0	1	1	0	1	1	0	0	1	0	0	0	0	1	0	0	1	1	2	2	1	1	2	2
626	11510538	0	0	0	1	0	0	1	1	0	0	1	0	0	1	1	1	1	1	0	1	0	1	1	0	1	2	1	9	2	0	1	0	0	0	1	1	1	1	2	1	1	1	2	1	1	1	1	2
627	11510538	0	0	0	1	1	0	0	0	0	0	1	0	0	0	0	0	0	1	0	1	0	1	1	1	1	1	0	1	1	0	0	0	0	1	0	0	0	0	0	0	0	0	2	1	1	1	1	1
628	11510538	0	0	0	0	0	0	0	0	0	0	0	1	1	0	0	0	1	0	0	0	3	0	1	0	0	0	1	0	0	1	0	0	0	0	0	0	0	0	0	0	0	1	2	1	1	1	1	1
629	11510268	0	1	0	1	0	0	0	3	0	0	3	2	2	0	0	2	0	0	0	0	1	1	1	1	2	2	0	0	0	1	0	0	0	0	0	0	0	0	0	0	0	1	1	1	2	1	1	1
630	11510268	0	0	0	0	1	1	0	0	0	0	0	0	0	0	0	0	0	0	1	0	0	0	1	0	0	1	0	0	0	0	0	0	0	0	0	0	0	0	0	0	0	0	4	4	1	3	1	1
631	11510268	0	0	0	0	0	0	0	0	0	0	2	0	0	0	1	0	0	1	0	0	0	0	1	1	0	0	1	1	1	0	0	0	0	0	0	0	0	0	0	0	0	1	1	1	1	1	2	1
632	11510268	0	0	0	0	0	1	0	0	0	0	0	0	1	0	1	0	0	0	0	0	0	0	0	0	0	0	0	0	0	0	0	0	0	0	0	0	0	0	0	0	0	0	1	1	1	1	1	1
633	11510268	0	0	0	0	0	1	0	0	0	0	0	0	0	0	0	0	0	0	0	0	0	0	0	1	0	0	0	1	0	0	0	0	1	0	0	0	0	0	0	0	0	1	1	1	1	1	1	1
634	11510268	0	0	0	0	0	0	0	0	0	0	0	1	1	0	1	1	1	0	0	0	3	0	1	1	0	0	1	0	0	1	1	0	1	0	0	0	0	0	0	0	1	3	2	1	1	1	1	2
635	11510268	1	0	1	0	0	1	0	0	1	0	0	0	1	0	1	0	0	1	0	0	0	0	0	1	0	1	0	0	1	1	0	0	0	0	0	1	0	0	1	0	0	1	1	1	1	1	1	1
636	11510268	0	0	0	0	0	0	0	0	0	0	0	0	0	0	0	0	1	1	0	0	0	0	1	0	0	0	0	0	0	0	0	0	0	0	0	0	0	0	0	0	0	1	1	1	1	1	1	1
637	11510268	0	0	1	0	1	0	0	0	0	1	0	1	0	0	0	0	0	1	1	0	3	0	0	1	1	0	0	1	0	0	0	0	1	0	0	0	0	0	0	0	0	3	1	1	1	1	1	1
638	11510268	0	0	0	0	0	1	0	2	2	0	2	0	3	0	0	0	1	3	0	0	0	1	0	0	0	0	0	0	0	0	0	0	0	0	0	0	0	0	0	0	0	3	4	1	1	1	1	1
639	11510268	0	0	0	0	0	0	0	0	0	0	0	0	0	0	0	0	0	0	0	0	0	0	0	0	0	0	0	0	0	0	0	0	0	0	0	0	0	0	0	0	0	0	1	1	1	1	1	1
640	11510268	0	0	0	0	0	0	0	0	0	0	0	0	0	0	0	0	0	0	1	0	0	0	0	0	0	0	0	0	1	0	0	0	0	0	0	0	0	0	1	0	0	2	1	1	1	1	1	1
641	11510268	0	0	0	1	0	0	0	1	1	0	0	0	0	0	0	0	0	0	0	0	0	0	0	0	1	1	0	0	0	0	0	0	0	0	0	0	0	0	0	0	0	1	1	1	1	1	1	1
642	11510268	0	0	0	0	0	0	0	0	0	0	3	1	0	0	0	0	0	0	0	0	2	0	0	0	0	0	0	0	0	0	0	0	0	0	0	0	0	0	0	0	0	0	1	1	1	1	1	1
643	11510268	0	1	0	0	1	1	0	1	0	0	1	0	0	3	0	1	1	0	1	0	0	1	0	1	0	0	1	0	0	0	0	0	1	0	0	0	0	0	1	0	1	1	1	1	1	1	1	1
644	11510268	0	0	0	0	0	0	0	0	0	0	0	0	0	0	0	0	0	0	0	0	0	0	0	0	0	0	0	0	0	0	0	0	0	0	0	0	0	0	0	0	0	0	1	1	1	1	1	1
645	11510268	0	0	1	0	0	0	0	0	0	1	0	0	1	0	0	0	1	0	0	0	0	1	0	0	0	1	0	0	0	2	0	0	1	1	0	0	0	1	0	0	0	1	1	1	1	1	1	1
646	11510268	0	0	0	0	0	0	0	0	0	0	2	0	0	0	0	1	1	1	0	0	0	0	0	0	0	0	0	0	0	1	0	0	0	0	0	0	1	0	0	0	0	0	1	1	1	1	1	1
647	11510268	0	0	0	0	1	0	0	0	0	0	0	0	0	0	0	0	0	0	0	0	0	0	0	0	0	1	0	0	0	0	0	0	0	0	0	0	0	0	0	0	0	0	1	1	1	1	1	1
648	11510268	0	0	0	0	0	3	0	1	0	0	1	0	0	0	0	0	0	2	0	0	0	0	0	1	0	0	1	0	0	0	9	0	0	0	0	1	0	0	1	0	0	0	1	1	1	1	1	1
649	11510268	0	0	0	0	0	0	0	0	0	0	0	0	0	0	0	0	0	0	0	0	0	0	0	0	0	0	0	0	0	0	0	0	0	0	0	0	0	0	0	0	0	0	1	1	1	1	1	1
650	11510268	0	0	1	0	0	1	0	0	0	0	0	0	0	0	0	0	1	0	1	0	1	0	0	0	0	0	1	0	0	0	0	0	0	0	0	0	0	0	0	0	0	1	1	1	1	1	1	1
651	11510268	0	0	0	0	0	0	0	0	0	0	1	0	1	0	0	0	0	3	0	0	3	0	0	0	0	0	0	0	0	0	0	0	0	0	0	0	0	0	0	0	0	0	1	1	1	1	1	1
652	11510268	0	0	0	0	0	0	0	0	0	0	0	0	0	0	0	0	0	0	0	0	0	0	0	0	0	0	0	0	0	0	0	0	0	0	0	0	0	0	0	0	0	0	1	1	1	1	1	1
653	11510268	0	0	0	3	0	0	0	0	0	2	2	1	0	1	0	0	1	0	1	0	3	0	0	1	0	3	1	0	3	2	0	0	1	1	0	0	0	0	1	0	0	3	4	4	1	1	1	1
654	11510268	0	0	0	0	0	0	0	1	0	0	1	0	1	1	0	0	0	0	0	1	0	0	0	0	0	1	0	0	1	1	0	0	0	0	0	0	0	0	0	0	0	0	1	1	1	1	1	1
655	11510268	0	0	1	0	0	0	0	0	0	0	0	0	0	0	0	0	0	0	0	0	0	0	0	0	0	0	0	0	0	0	0	0	0	0	0	0	0	0	0	0	0	0	1	1	1	1	1	1
656	11510268	0	0	1	0	0	0	0	0	0	0	0	0	0	0	1	0	0	0	0	0	0	1	0	0	0	0	0	0	1	0	0	0	0	0	0	0	0	0	0	0	0	1	3	1	1	1	1	1
657	11510268	0	1	0	0	0	0	0	1	0	0	0	0	0	0	0	0	0	0	1	0	0	0	1	1	0	0	1	1	0	1	0	0	0	1	0	0	0	0	0	0	1	0	1	1	1	1	1	1
658	30230265	0	0	0	0	0	0	0	0	0	0	0	0	0	0	0	0	0	0	0	0	0	0	1	0	0	0	0	0	0	0	0	0	0	0	0	0	0	0	1	0	0	1	1	1	1	1	1	2
659	30230265	0	0	0	0	0	0	0	1	0	0	1	0	1	0	0	1	1	0	0	0	0	2	0	2	0	1	1	0	0	0	0	0	1	0	0	1	0	0	1	0	0	3	4	4	4	4	1	2
660	30230265	0	0	0	0	0	0	0	0	0	0	0	0	0	0	0	0	0	0	0	0	0	0	0	0	1	0	1	1	0	0	2	1	1	1	0	0	0	0	0	0	0	2	1	1	1	1	2	1
661	30230265	0	0	0	0	0	0	0	0	0	0	0	0	0	0	0	0	0	0	0	0	0	0	0	0	0	0	0	0	0	0	0	0	0	0	0	0	0	0	0	0	0	0	1	1	1	1	1	1
662	30230265	0	0	1	1	1	1	1	1	0	0	0	1	1	0	0	0	0	0	0	0	0	0	0	0	0	0	0	0	0	0	0	0	0	0	0	0	0	0	0	0	0	1	1	1	1	1	1	1
663	30230265	1	1	1	1	0	0	1	0	2	0	0	0	0	0	0	1	1	0	0	0	0	0	0	0	0	0	0	0	0	0	0	0	0	0	0	0	0	0	0	0	0	1	1	1	1	1	1	2
664	30230265	1	1	1	1	1	1	1	1	0	0	1	1	1	1	1	1	1	1	0	1	1	1	1	1	1	1	1	1	2	0	1	1	2	2	1	0	0	0	2	2	0	1	2	1	1	1	1	1
665	30230265	0	0	0	0	0	0	0	0	1	0	0	0	0	0	0	0	0	0	0	0	0	0	0	0	0	0	1	0	1	0	0	0	0	0	0	1	0	0	0	0	0	2	1	1	1	1	1	1
666	30230265	1	2	3	2	1	3	1	1	2	1	1	1	1	1	2	0	1	1	1	1	0	1	1	0	0	0	0	1	0	2	1	1	1	0	0	0	1	2	0	0	0	1	2	1	1	1	2	2
667	30230265	0	1	0	1	1	0	2	0	0	0	0	0	0	0	1	1	1	1	0	0	0	1	0	0	2	0	1	0	0	1	0	0	0	0	0	0	0	0	0	0	0	0	1	1	1	1	1	1
668	30230265	0	1	1	1	1	1	0	0	0	0	1	0	1	0	0	0	0	0	0	0	0	0	0	0	0	0	0	0	1	0	0	0	0	0	0	0	0	0	0	0	0	1	1	1	1	1	1	2
669	30230265	0	0	0	0	0	0	0	0	0	0	0	0	0	0	0	0	0	0	0	0	0	0	0	0	0	0	0	0	0	0	0	0	0	0	0	0	0	0	0	0	0	0	1	1	1	1	1	1
670	30230265	0	0	0	0	0	0	1	1	0	0	1	0	1	0	0	1	1	1	0	1	1	0	0	2	1	0	1	0	2	0	1	0	0	0	0	0	0	0	0	0	0	1	1	1	1	1	1	1
671	30230265	0	1	0	0	0	0	0	0	0	0	0	0	0	0	0	0	0	0	0	0	0	0	0	0	0	0	1	0	1	0	0	0	0	0	0	0	0	0	0	0	0	1	1	1	1	1	1	1
672	30230265	1	1	0	0	0	0	1	1	1	0	0	0	0	1	1	1	1	0	0	0	0	0	1	3	0	1	1	1	0	1	0	0	0	0	0	0	0	1	0	0	2	0	3	2	2	2	2	3
673	30230265	0	0	0	0	1	1	1	1	0	0	0	0	0	0	0	0	0	0	3	0	0	0	1	1	0	0	1	0	0	0	0	0	0	0	0	0	0	0	0	0	0	0	1	1	1	1	1	2
674	30230265	1	1	1	2	0	2	1	1	0	0	0	1	2	3	1	1	1	0	0	1	1	1	1	0	1	3	0	1	1	1	2	0	0	0	1	0	0	2	1	0	1	1	2	2	1	1	1	2
675	30230265	0	0	0	1	0	0	1	0	1	0	0	0	0	1	0	0	1	0	1	0	0	0	0	0	0	0	0	0	1	0	0	0	0	1	0	0	0	0	0	0	1	2	1	1	1	1	1	1
676	30230265	0	0	0	0	0	1	0	0	1	0	0	0	0	0	0	0	0	0	1	1	0	0	1	0	0	0	1	1	1	1	0	0	0	0	0	0	0	1	0	0	0	1	1	1	1	1	1	1
677	30230265	0	0	0	0	0	0	0	0	0	0	0	0	0	0	0	0	0	0	0	0	0	0	0	0	0	0	0	0	0	0	0	0	0	0	0	0	0	0	0	0	0	0	1	1	1	1	1	1
678	30230265	0	1	1	1	1	0	1	1	0	0	0	0	1	1	1	0	1	0	0	0	0	2	1	0	0	1	1	2	1	0	0	0	0	0	0	0	0	0	0	0	1	0	2	1	1	1	1	1
679	30230265	0	2	0	0	0	3	0	0	0	0	0	3	0	0	0	0	0	0	0	0	3	1	0	1	0	0	1	0	0	0	0	0	0	0	0	0	0	0	1	0	0	0	2	1	1	1	1	1
680	30230265	0	0	0	0	0	0	0	0	0	0	0	0	0	0	0	0	0	0	0	0	0	0	0	0	0	0	0	0	0	0	0	0	0	0	0	0	0	0	0	0	0	0	1	1	1	1	1	1
681	30230265	0	0	0	0	1	1	0	0	0	0	0	0	0	0	0	0	0	0	0	0	0	2	1	1	0	1	2	0	1	0	0	2	0	1	0	1	0	2	1	0	1	2	1	1	1	1	1	3
682	30230265	0	1	1	2	1	1	1	1	1	0	1	1	1	1	1	0	1	0	2	1	0	1	1	1	1	1	0	0	2	1	1	0	0	1	0	0	0	1	1	0	0	2	2	1	1	1	1	2
683	30230265	1	1	0	1	0	0	1	0	0	0	0	0	0	0	0	1	1	1	0	0	0	0	0	0	1	1	1	0	0	1	0	0	0	0	0	0	0	1	2	1	2	2	1	2	2	1	2	1
684	30230265	0	0	0	2	0	0	1	0	1	0	1	1	0	0	0	0	0	0	0	0	0	1	1	1	1	1	1	1	1	1	1	1	1	1	1	1	1	1	1	1	1	1	2	2	2	2	2	2
685	30230265	0	0	0	0	0	0	0	0	0	0	0	0	0	0	0	0	1	1	0	0	0	0	0	0	0	0	0	0	0	0	0	0	0	0	0	0	0	0	0	0	0	2	1	1	1	1	1	2
686	30230265	0	0	0	0	0	0	0	0	0	0	1	1	0	0	0	0	0	0	0	1	1	0	0	0	0	0	2	0	2	0	0	0	0	0	0	1	0	0	2	0	0	1	1	1	1	1	1	1
687	30230265	0	1	0	2	0	0	2	2	0	0	0	0	0	0	0	0	1	0	0	1	0	0	1	0	0	0	0	0	0	0	0	0	1	0	0	0	0	0	1	0	2	1	1	1	1	1	1	3
688	30230265	1	0	0	0	0	0	0	0	0	0	0	0	0	0	0	0	0	0	0	1	0	0	1	0	0	0	0	1	0	0	0	0	0	0	0	0	0	0	2	0	0	0	1	1	1	1	1	2
689	30230265	0	0	0	0	0	0	0	0	0	0	0	0	0	0	0	0	0	0	0	0	0	0	0	1	1	1	0	1	0	1	0	0	0	0	0	0	0	0	0	0	1	1	1	1	1	1	1	1
690	30230265	0	1	0	1	0	0	1	0	0	0	0	0	0	0	1	1	0	1	0	0	0	0	0	0	0	0	0	0	0	0	0	1	0	0	0	0	0	0	0	0	0	0	1	1	1	1	1	1
691	20220357	0	0	0	0	0	0	0	0	0	0	0	0	1	0	0	0	0	0	0	0	0	0	1	0	0	0	0	0	0	0	0	0	0	0	0	0	0	0	0	0	0	0	1	1	1	1	1	1
692	20220357	3	0	0	1	0	3	1	0	3	0	2	1	1	1	1	1	1	2	1	0	0	1	0	1	1	0	2	0	1	0	0	0	1	0	0	0	0	0	0	0	0	2	2	2	2	1	1	1
693	20220357	1	0	1	0	0	1	1	0	0	0	1	0	0	0	0	0	1	0	0	0	0	0	1	1	0	0	0	0	0	0	1	0	0	0	0	0	0	0	1	0	0	1	1	1	1	1	1	1
694	20220357	0	0	0	0	0	0	1	1	0	0	1	1	1	0	1	0	1	0	0	1	0	0	0	1	1	0	1	0	1	2	0	1	0	0	0	1	0	0	1	0	0	2	2	1	1	1	2	1
695	20220357	2	1	2	1	1	1	1	1	1	0	0	1	2	3	2	1	2	2	1	0	0	0	0	2	2	3	3	3	0	3	0	2	1	2	3	2	3	3	0	2	0	0	1	1	1	2	3	1
696	20220357	1	0	1	0	3	3	1	2	1	2	0	0	1	1	2	0	2	1	0	1	0	0	0	1	1	2	2	1	0	2	2	0	3	2	2	0	0	2	0	2	0	0	1	1	1	1	2	2
697	20220357	0	0	0	0	0	0	0	0	0	0	0	0	0	0	0	0	0	0	0	0	0	0	0	1	0	0	0	0	0	0	0	0	0	0	0	0	0	0	0	0	0	0	1	1	1	1	1	1
698	20220357	1	0	2	1	1	1	1	0	1	0	1	1	0	1	0	0	1	0	0	0	0	1	1	0	0	0	0	0	1	0	2	0	0	0	0	0	0	0	0	0	0	0	2	1	1	2	1	1
699	20220357	0	0	0	0	0	0	0	0	0	0	0	0	0	0	0	0	0	0	0	0	0	0	0	0	0	0	0	0	0	0	0	0	0	0	0	0	0	0	0	0	0	0	1	1	1	1	1	1
700	20220357	1	0	0	2	0	1	1	0	0	1	1	0	0	1	0	1	1	1	0	0	0	0	0	0	0	0	2	2	0	0	0	0	0	0	0	0	0	0	1	1	2	3	1	1	1	1	1	1
701	20220357	1	0	0	3	0	2	0	0	1	0	2	0	1	0	0	0	1	1	1	0	1	0	1	1	1	1	1	1	2	0	1	0	1	0	0	0	0	0	1	0	0	1	1	1	1	1	1	1
702	20220357	0	0	1	2	0	1	0	0	1	1	1	1	0	0	0	0	1	1	0	1	0	1	0	1	0	0	2	1	1	0	0	1	0	0	1	0	0	1	1	0	0	1	1	1	1	1	1	1
703	20220357	0	0	0	0	0	0	0	0	0	0	0	0	0	0	0	0	1	1	1	0	0	0	0	0	0	0	0	0	1	1	0	0	0	0	0	0	0	0	0	0	1	0	1	1	1	1	1	1
704	20220357	0	0	1	1	0	0	0	1	1	0	1	0	2	1	0	0	1	0	0	0	0	0	1	0	1	1	1	1	1	1	0	0	0	1	0	0	0	1	0	0	3	0	1	1	1	1	1	1
705	20220357	1	1	2	1	0	2	1	1	3	1	2	1	2	2	1	0	1	0	0	0	0	1	1	1	1	1	0	0	0	1	1	0	1	0	1	0	1	0	0	0	0	1	1	1	1	1	1	1
706	20220357	2	1	2	3	3	1	1	3	0	1	3	2	3	3	3	2	2	2	2	2	2	0	3	1	0	3	0	0	1	3	1	2	2	2	1	0	2	0	0	0	1	0	1	1	2	1	2	1
707	20220357	0	0	0	0	0	0	0	0	0	0	0	0	0	0	0	0	0	0	0	0	0	0	0	0	0	0	0	0	0	0	0	0	0	0	0	0	0	0	0	0	0	0	1	1	1	1	1	1
708	20220357	0	0	0	1	0	0	1	0	0	0	1	0	0	0	0	0	1	0	0	1	0	1	1	1	1	0	3	0	1	0	0	0	0	0	0	0	0	0	1	0	0	0	2	2	2	2	2	1
709	20220357	1	1	0	2	0	0	0	1	1	0	1	0	1	0	0	0	1	0	0	0	3	1	0	0	0	1	0	1	1	2	3	0	0	0	0	0	0	0	2	0	2	1	1	1	1	1	1	1
710	20220357	0	1	2	1	1	1	1	1	1	1	1	0	1	0	1	0	1	0	0	0	0	0	1	1	0	0	1	0	0	0	0	1	0	0	0	0	0	0	0	0	0	1	1	1	1	1	1	2
711	20220357	1	0	0	1	0	0	0	1	0	0	0	0	0	0	0	0	0	1	0	0	3	0	0	2	1	2	3	2	1	1	0	2	0	1	1	3	1	0	0	0	0	0	1	1	1	1	1	1
712	20220357	0	0	0	1	1	0	0	0	0	1	1	0	0	1	0	0	1	0	0	1	0	0	1	0	1	0	2	1	0	0	0	0	0	0	0	0	0	0	1	0	0	0	1	1	1	1	1	1
713	20220357	1	1	0	2	1	1	1	0	1	0	2	0	1	1	1	0	1	0	0	0	0	2	0	0	2	1	1	0	1	1	2	0	0	0	0	0	0	0	1	0	0	1	1	1	1	1	2	1
714	20220357	0	0	0	0	0	0	0	0	0	0	0	0	0	0	0	0	1	0	0	0	0	0	0	0	0	0	1	0	0	0	0	0	0	0	0	0	0	0	0	0	0	0	1	1	1	1	1	1
715	20220357	0	1	0	2	2	0	1	1	0	0	0	1	0	3	1	0	1	0	0	0	0	1	2	0	0	1	0	2	2	1	1	0	0	0	0	0	0	0	1	9	2	0	2	1	2	1	2	2
716	20220357	0	1	0	0	0	0	0	0	1	0	0	0	0	0	0	0	0	0	0	0	0	0	0	0	0	1	1	0	1	1	0	0	0	0	0	0	0	0	0	0	0	0	1	1	1	1	1	1
717	20220357	0	0	0	0	0	0	0	0	1	0	1	0	0	0	0	0	1	0	0	0	0	0	1	1	0	0	1	0	0	1	0	0	0	0	0	0	0	0	0	0	1	0	1	1	1	1	1	1
718	20220357	0	0	0	0	0	0	0	1	0	0	0	1	0	1	0	0	1	0	0	0	0	1	0	0	0	0	1	1	0	0	0	0	0	0	0	0	0	0	0	0	0	0	2	1	1	1	1	1
719	20220357	1	2	3	2	3	3	3	3	3	2	3	1	0	3	3	1	1	0	0	0	3	2	0	3	3	3	3	0	1	2	1	2	1	0	2	1	2	3	3	3	1	1	2	1	2	1	1	1
720	20220357	0	1	2	0	0	0	1	1	0	0	1	1	0	1	0	0	1	0	0	0	2	0	0	0	0	0	1	0	0	0	0	0	0	0	0	0	0	0	2	0	0	1	1	1	1	1	1	1
721	20220357	0	1	0	1	0	0	0	1	0	0	0	0	0	0	1	1	1	0	0	0	0	0	0	1	0	0	0	0	0	1	0	0	0	1	0	0	0	0	0	0	0	0	2	1	1	1	1	1
722	20220357	0	1	0	2	0	0	1	0	1	0	2	0	2	0	1	1	2	1	0	1	0	0	0	0	0	1	2	0	0	0	2	0	1	0	0	0	0	0	0	0	1	0	1	1	1	1	1	1
723	20220357	1	1	0	1	0	1	0	0	1	1	1	1	1	0	0	0	1	2	1	0	0	0	0	0	0	1	0	0	1	0	1	0	0	0	0	0	0	0	0	0	0	0	1	1	1	2	2	1
724	10410179	0	0	0	0	1	1	0	0	0	0	0	1	0	0	0	0	0	0	0	0	0	0	0	0	0	0	0	0	0	0	0	0	0	0	0	0	0	0	0	0	0	0	1	1	1	1	1	1
725	10410179	0	0	0	0	0	0	0	0	0	0	0	0	0	0	0	1	0	0	2	0	1	0	1	1	0	0	0	1	0	0	0	0	0	0	0	0	0	0	0	0	1	1	1	1	1	1	1	1
726	10410179	0	0	0	0	0	1	0	2	0	0	0	3	0	0	0	2	2	2	0	0	0	1	0	1	0	0	2	0	0	0	0	0	0	0	0	0	0	0	0	0	0	1	1	1	1	1	1	1
727	10410179	0	0	0	1	0	1	0	0	0	0	0	0	1	0	0	1	0	0	1	0	0	0	0	0	0	0	0	2	0	0	0	0	0	0	0	0	0	0	0	0	0	0	3	3	1	1	1	2
728	10410179	0	0	0	0	0	0	0	0	0	0	1	0	0	0	0	0	0	0	1	0	2	0	0	0	0	0	1	0	0	0	0	0	1	0	0	0	0	0	0	0	1	1	1	1	2	1	1	1
729	10410179	0	0	0	0	0	0	0	0	0	0	0	0	0	0	0	0	0	0	0	0	0	0	0	0	0	0	0	0	0	0	0	0	0	0	0	0	0	0	0	0	0	0	1	1	1	1	1	1
730	10410179	0	0	0	0	0	0	0	0	0	0	0	0	0	0	0	0	0	0	0	0	0	0	0	0	0	0	0	0	0	1	0	0	0	0	0	0	0	0	0	0	0	0	1	1	1	1	1	1
731	10410179	0	0	0	0	0	0	0	0	0	0	0	0	1	0	1	0	0	0	0	0	0	0	1	0	0	0	0	0	0	0	0	0	0	0	0	0	0	0	0	0	0	0	1	1	1	1	1	1
732	10410179	0	0	0	0	0	1	0	1	0	0	0	1	0	0	1	2	1	0	0	0	0	0	2	3	1	1	0	2	1	0	1	0	0	0	1	1	0	1	0	0	0	3	3	1	1	1	1	2
733	10410179	0	0	1	0	0	0	0	0	0	0	0	0	0	0	1	0	0	0	0	1	0	0	0	0	0	0	0	0	1	1	0	0	0	0	0	0	0	0	0	0	0	0	1	1	1	1	1	1
734	10410179	0	1	0	1	0	1	0	0	0	0	2	0	1	2	1	1	1	0	0	0	0	0	0	0	0	0	0	0	1	1	2	0	0	0	0	0	0	0	0	0	0	0	1	1	1	1	1	1
735	10410179	0	0	1	0	1	0	0	1	1	1	1	1	1	2	1	0	1	1	1	0	0	1	1	0	1	0	1	1	1	1	0	0	0	0	0	0	1	0	0	0	0	0	1	1	2	1	1	2
736	10410179	0	0	1	0	1	1	1	0	0	0	1	0	1	0	0	0	1	0	0	0	0	0	0	0	0	0	0	0	0	0	0	0	0	0	0	0	0	0	0	0	0	0	1	1	1	1	1	1
737	10410179	0	0	0	0	0	0	0	0	0	0	1	0	0	0	0	0	0	0	0	0	0	0	0	1	0	0	0	0	0	0	0	0	0	0	0	0	0	0	0	0	0	0	1	1	1	1	1	1
738	10410179	0	0	0	0	0	0	0	0	0	0	0	0	0	0	0	0	0	0	0	0	0	0	1	0	0	0	0	0	0	0	0	0	0	0	0	0	0	0	0	0	0	0	1	1	1	1	1	1
739	10410179	0	1	1	2	0	1	0	0	0	0	0	3	2	0	0	2	1	2	3	2	3	1	0	0	3	0	0	0	0	0	0	1	0	0	2	2	1	0	0	1	0	0	1	1	1	1	1	1
740	10410179	0	0	0	0	0	0	0	0	0	0	0	0	0	0	0	0	0	0	0	0	0	0	0	0	0	0	0	0	0	0	0	0	0	0	0	0	0	0	0	0	0	0	1	1	1	1	1	1
741	10410179	0	0	0	0	0	0	0	0	1	0	2	1	1	2	0	0	0	0	0	0	0	0	0	0	1	1	1	0	1	0	0	0	0	0	0	0	0	0	0	0	0	1	1	1	2	1	3	1
742	10410179	0	0	0	0	0	0	0	0	0	0	0	0	0	0	0	0	0	0	0	0	0	0	0	0	0	0	0	0	0	0	0	0	0	0	0	0	0	0	0	0	0	0	1	1	1	1	1	1
743	10410179	0	0	0	0	1	2	0	1	1	3	2	0	1	2	0	0	1	0	0	0	0	0	0	1	0	1	0	0	2	1	1	0	0	0	0	0	0	1	0	0	0	0	1	1	1	1	1	1
744	10410179	0	0	0	0	0	0	0	0	0	0	0	0	0	0	0	1	0	0	0	0	0	0	1	1	1	0	1	0	0	0	0	0	0	0	0	0	0	0	1	0	0	1	1	1	1	1	1	1
745	10410179	0	0	0	0	0	0	0	0	0	0	1	0	0	0	0	0	1	0	0	0	0	0	0	0	0	0	1	0	0	0	0	0	0	0	0	0	0	0	1	0	0	0	1	1	1	1	1	1
746	30130085	0	0	0	0	0	1	1	0	1	0	0	0	1	0	1	0	0	0	0	0	0	1	0	1	0	0	1	1	0	0	0	0	1	0	0	0	0	1	0	0	0	0	2	1	1	1	2	1
747	30130085	1	1	1	1	2	1	2	1	0	0	0	0	1	1	0	1	1	0	0	1	0	0	0	1	1	1	0	0	1	1	1	0	0	0	0	0	0	1	2	0	0	2	2	2	2	2	2	2
748	30130085	0	0	0	0	0	0	0	1	0	0	0	0	1	0	1	1	0	1	1	0	1	0	0	0	0	1	0	0	0	2	0	0	0	0	0	0	0	0	1	0	0	3	1	1	1	1	1	2
749	30130085	0	1	0	0	0	0	1	0	0	0	1	0	1	1	1	1	1	0	0	0	0	1	1	1	1	1	1	1	1	1	1	0	1	0	0	0	0	0	1	0	1	1	2	1	1	1	1	1
750	30130085	0	0	0	1	1	0	1	0	1	0	1	0	1	1	1	0	0	0	0	0	0	0	0	0	0	1	0	0	1	0	1	0	0	0	0	0	0	0	0	0	0	0	1	1	1	1	1	3
751	30130085	0	0	0	0	0	0	0	0	0	0	0	0	0	0	0	0	0	0	0	0	1	0	0	0	0	0	0	0	0	0	0	0	0	0	0	0	0	0	0	0	0	0	4	4	1	1	1	1
752	30130085	0	0	0	1	0	0	1	0	0	0	0	1	0	0	0	0	0	1	0	0	2	0	0	0	0	0	0	0	0	0	0	0	0	0	0	0	0	0	0	0	0	0	1	2	1	1	1	1
753	30130085	0	1	0	0	1	1	1	1	1	0	0	0	0	1	0	0	1	0	0	0	0	0	0	0	0	0	1	0	0	0	0	0	0	0	0	0	0	0	0	0	0	0	1	1	1	1	1	3
754	30130085	1	1	1	0	0	1	1	0	1	0	0	0	1	1	2	0	1	0	0	1	0	1	1	0	0	0	0	0	3	0	1	0	0	1	0	0	1	1	0	0	0	2	1	1	1	1	1	1
755	30130085	0	0	0	1	0	0	0	0	0	0	1	1	0	1	0	0	1	0	1	0	0	1	0	0	1	0	0	0	1	0	0	0	0	0	0	0	0	0	0	0	0	2	1	1	1	1	1	1
756	30130085	1	1	0	1	1	1	1	0	1	0	1	1	1	0	0	0	1	1	0	0	3	0	0	0	0	0	0	1	0	0	0	0	0	0	0	0	0	0	0	0	0	0	1	1	1	1	1	2
757	30130085	0	0	0	0	0	0	0	0	0	0	0	0	0	0	0	0	0	0	0	0	0	0	0	2	0	0	0	0	0	0	0	0	0	0	0	0	0	0	0	0	0	2	3	4	4	4	1	2
758	30130085	1	0	2	2	1	2	1	1	0	3	2	0	1	3	1	0	0	1	0	0	0	1	3	0	1	0	1	1	2	0	0	0	0	0	0	1	0	0	1	0	0	2	3	2	2	1	1	1
759	30130085	0	1	1	0	0	0	1	1	0	0	1	1	1	1	1	0	2	0	0	0	0	0	1	0	0	0	1	0	0	0	1	0	0	0	0	0	0	0	1	0	0	1	2	1	1	1	1	1
760	30130085	0	0	0	0	0	0	0	0	0	0	0	0	0	0	0	0	0	0	0	0	0	0	0	0	0	0	0	0	0	0	0	0	0	0	0	0	0	0	0	0	0	0	1	1	1	1	1	1
761	30130085	0	0	0	0	0	1	0	0	0	0	0	0	0	0	0	0	0	0	0	0	1	0	1	1	0	0	0	1	0	2	1	0	0	0	0	0	0	0	1	1	3	2	1	1	1	1	1	1
762	30130085	0	0	0	1	0	1	0	0	0	0	0	0	0	0	0	0	0	0	0	0	0	0	1	1	0	1	1	0	0	0	1	0	0	0	0	0	0	1	0	0	0	0	1	1	1	1	1	1
763	30130085	0	0	0	0	0	0	0	0	0	0	1	0	0	0	0	0	1	1	0	0	3	0	3	0	0	0	0	0	0	0	0	0	0	0	0	0	0	0	0	0	0	0	2	1	2	1	2	1
764	30130085	0	0	0	0	1	0	0	0	0	0	1	0	0	1	0	0	1	0	0	0	0	0	0	0	0	0	0	1	1	0	0	0	0	0	0	0	0	0	0	0	0	1	1	1	1	1	1	2
765	30130085	0	0	0	1	0	1	0	1	0	1	0	1	1	0	1	1	1	0	0	0	0	1	2	1	0	0	1	1	2	2	0	1	0	3	1	1	0	1	3	0	0	2	2	1	1	1	1	4
766	30130085	0	1	2	1	2	1	0	1	1	2	1	0	1	2	1	1	2	1	0	1	1	0	0	1	1	2	2	0	1	1	1	0	0	1	0	0	1	0	1	1	0	2	2	1	1	2	2	3
767	30130085	0	0	0	1	0	0	1	1	0	0	0	0	1	0	0	0	0	0	0	0	3	0	0	0	0	0	0	0	0	0	0	0	0	0	0	0	0	0	0	0	1	2	1	1	1	1	1	1
768	30130085	0	0	0	0	0	0	0	0	1	0	0	0	0	0	0	0	0	0	0	0	0	0	0	1	0	0	0	0	0	0	0	0	0	0	0	0	0	0	0	0	0	1	1	1	1	1	1	2
769	30130085	1	0	1	1	0	1	2	0	0	0	0	0	1	1	0	0	1	0	0	0	0	1	1	1	2	0	1	2	0	2	2	0	2	1	0	0	0	1	0	0	0	1	1	1	1	1	1	2
770	30130085	1	0	0	1	0	0	1	0	1	0	1	0	0	0	0	1	1	0	1	1	1	0	1	1	0	0	2	1	1	0	1	0	0	0	0	0	0	0	0	1	0	3	1	1	1	1	1	1
771	30130085	1	2	0	1	0	3	1	0	0	0	2	0	0	1	2	2	2	1	0	0	2	1	0	2	2	0	2	0	1	0	3	2	0	0	0	2	0	1	2	1	2	0	1	1	1	1	1	1
772	30130085	1	0	0	1	0	0	0	1	1	1	1	1	1	0	1	0	1	1	0	0	0	1	2	2	0	0	3	1	1	1	2	1	1	2	1	0	0	0	1	0	0	2	1	1	1	1	1	1
773	30130085	0	0	0	2	1	1	2	1	1	0	1	1	1	0	0	0	1	0	0	0	0	0	1	2	0	1	0	0	0	1	0	0	1	0	0	0	0	0	0	0	0	1	1	1	2	1	2	1
774	30130085	0	0	0	1	0	0	0	1	0	0	0	1	1	2	2	1	1	0	0	1	0	1	0	0	0	0	0	3	3	1	0	0	0	1	0	0	0	0	1	0	0	0	3	2	2	2	1	1
775	30130085	1	2	1	2	1	2	2	2	2	1	1	0	0	1	0	0	1	1	0	1	0	1	1	1	0	0	1	1	1	1	1	0	0	0	1	0	0	1	0	0	0	0	1	1	1	1	1	1
776	30130085	0	0	0	0	0	0	0	0	0	0	0	1	0	0	0	0	1	0	0	0	0	1	1	0	0	0	0	1	0	0	0	0	1	0	0	0	0	0	0	0	0	3	3	2	1	1	2	2
777	30130085	0	0	0	0	1	0	1	1	1	0	0	0	1	0	0	0	0	0	0	0	0	0	1	0	0	0	1	1	0	0	0	0	1	0	0	0	0	0	1	0	0	1	1	1	1	1	1	1
778	10110421	0	0	0	0	0	1	0	1	0	0	1	0	1	1	0	0	1	0	0	1	0	0	1	1	0	1	0	0	1	2	1	0	0	0	0	0	0	1	1	0	1	1	2	1	2	1	1	1
779	10110421	0	0	0	0	0	0	0	0	0	1	0	0	0	0	0	0	1	0	0	0	0	0	1	0	1	0	1	0	1	0	1	0	0	1	0	0	0	0	0	0	0	0	1	1	1	1	1	1
780	10110421	1	1	1	2	2	2	1	2	1	2	2	2	2	1	1	1	1	0	0	1	0	2	1	1	1	1	2	2	1	3	2	0	3	1	1	2	1	1	1	0	0	3	4	2	3	4	4	3
781	10110421	0	1	0	2	0	0	1	0	1	1	2	0	0	2	0	0	1	1	1	0	0	0	0	1	1	0	2	0	0	1	0	0	1	0	0	0	0	0	0	0	0	0	1	1	1	1	1	1
782	10110421	0	0	0	0	0	0	0	0	0	0	1	0	0	0	0	0	0	0	0	0	0	0	0	0	0	0	0	1	0	0	1	0	0	0	0	0	0	0	0	0	0	0	1	1	1	1	1	1
783	10110421	1	0	0	1	0	0	1	0	1	0	1	0	0	0	0	0	0	0	0	0	3	0	0	0	3	0	0	0	0	0	0	0	0	0	0	0	0	0	2	1	2	1	1	1	1	2	1	1
784	10110421	0	1	1	0	2	0	1	1	1	1	2	2	1	1	1	1	2	2	2	0	1	1	2	2	2	2	2	2	2	3	1	1	1	1	0	1	1	2	1	2	2	0	2	1	1	1	1	1
785	10110421	0	0	0	0	0	0	0	0	0	0	0	0	0	0	0	0	1	0	0	0	0	0	0	0	0	0	0	0	0	0	0	0	0	0	0	0	0	0	0	0	0	0	1	1	1	1	1	1
786	10110421	0	0	0	0	0	0	0	1	0	0	0	1	0	0	1	0	0	0	1	0	0	0	1	1	1	0	2	1	1	0	0	0	0	0	0	0	0	0	0	1	1	1	1	1	1	1	1	1
787	10110421	0	1	1	0	0	0	0	1	1	0	1	0	0	0	0	1	0	0	0	0	0	0	0	0	0	1	0	0	0	0	0	0	0	0	0	1	0	2	0	0	0	1	4	4	1	1	1	1
788	10110421	0	1	0	0	0	1	0	0	1	1	0	1	0	3	0	0	1	2	1	0	1	0	2	1	2	3	1	2	0	3	3	0	0	0	0	0	0	1	2	0	0	3	1	1	1	1	1	1
789	10110421	0	0	0	0	0	0	0	0	0	0	0	0	0	0	0	0	1	0	0	0	0	0	0	0	0	0	0	0	0	0	0	0	0	0	0	0	0	0	0	0	0	0	1	1	1	1	1	1
790	10110421	0	0	0	0	0	1	0	1	1	0	0	0	0	0	1	1	0	0	0	0	0	1	1	1	0	2	1	1	1	2	1	0	0	0	0	0	0	1	3	0	0	2	1	1	1	1	1	1
791	10110421	0	0	0	1	0	0	0	0	1	0	0	0	0	0	0	0	1	0	0	0	0	1	1	0	0	0	0	1	0	1	0	1	0	0	0	1	0	0	1	0	0	1	2	2	1	1	2	1
792	10110421	0	0	0	0	0	0	0	0	0	0	0	0	0	0	0	0	0	1	0	0	0	1	0	1	0	1	0	0	0	1	0	0	0	0	0	0	0	1	0	0	0	1	1	1	1	1	1	1
793	10110421	0	0	0	0	1	1	0	0	0	0	1	0	1	0	1	0	1	0	0	0	0	1	1	0	0	1	0	1	1	0	0	0	0	0	0	0	0	0	0	0	0	1	3	3	2	2	2	3
794	10110421	0	0	0	1	1	0	0	0	1	0	2	0	0	0	0	0	1	1	0	0	2	0	0	1	2	1	0	0	0	1	0	0	1	0	0	0	0	0	2	0	0	3	2	1	1	1	1	1
795	10110421	0	1	0	1	0	3	1	0	2	0	0	0	1	0	1	0	1	0	0	0	0	3	1	3	0	2	3	0	0	0	0	3	3	2	1	3	2	3	3	2	0	3	1	1	1	1	1	1
796	10110421	0	0	0	0	0	0	0	0	0	0	0	0	0	0	0	0	0	0	0	0	0	0	0	0	0	0	0	0	0	0	0	0	0	0	0	0	0	0	0	0	0	0	1	1	1	1	1	1
797	10110421	0	0	2	1	1	1	1	1	0	0	1	0	1	1	1	1	1	0	0	1	1	1	1	1	1	2	1	2	1	2	2	0	1	1	0	0	0	0	2	1	1	2	1	2	3	2	3	1
798	10110421	0	1	0	1	0	3	2	0	0	0	2	0	1	1	1	2	1	0	0	0	0	2	1	2	1	2	2	1	1	2	0	1	3	1	1	1	0	2	0	0	2	2	2	1	1	1	1	1
799	10110421	0	0	0	0	0	1	0	0	0	0	0	0	1	0	0	0	0	0	0	0	0	0	0	0	1	0	0	0	1	0	0	0	0	0	0	0	0	0	0	0	0	0	2	1	1	1	1	1
800	10110421	1	1	1	1	1	2	1	1	1	0	1	1	1	2	1	1	1	0	1	0	0	1	2	0	0	2	3	1	1	1	1	0	1	1	0	1	0	0	1	0	0	1	4	1	2	2	2	1
801	10110421	0	0	0	0	0	0	0	0	0	0	0	0	1	0	0	1	0	0	0	0	0	0	0	0	0	0	0	0	0	0	0	0	0	0	0	0	0	0	0	0	0	1	2	1	1	4	1	1
802	10110421	2	0	0	2	1	1	0	0	1	0	0	1	0	0	0	0	1	2	1	0	0	1	0	0	0	1	0	0	2	1	0	0	0	0	1	0	0	1	0	0	1	3	1	2	1	2	1	1
803	10110421	0	0	0	0	0	0	0	0	1	0	0	1	0	1	1	0	1	0	0	0	0	0	1	0	0	1	0	0	2	1	0	0	1	1	1	1	0	0	0	0	0	1	2	2	2	2	1	1
804	10110421	0	0	0	1	0	0	0	0	1	0	1	0	0	0	0	1	1	0	0	0	0	0	1	1	2	0	0	0	1	0	0	0	0	0	0	0	0	1	0	0	0	1	1	2	1	1	1	2
805	10110421	0	2	1	0	1	2	0	0	2	0	1	1	0	0	1	1	1	1	1	0	3	2	2	3	1	2	2	3	1	1	1	2	2	1	1	1	2	1	0	2	1	2	2	1	1	3	4	3
806	11510537	0	1	0	0	0	1	0	1	1	0	1	0	0	1	0	0	1	0	0	0	0	0	0	1	0	0	1	0	0	2	2	0	0	0	0	1	0	0	0	1	2	3	1	1	1	1	1	1
807	11510537	0	0	0	0	0	0	0	0	1	0	0	0	0	0	0	0	0	0	0	0	0	0	1	0	0	0	0	0	0	0	0	0	0	0	0	0	0	0	0	0	0	0	1	1	1	1	1	1
808	11510537	0	0	0	0	0	0	0	0	0	0	0	1	0	0	0	0	0	1	0	0	0	0	0	0	0	0	0	0	0	1	0	0	0	0	0	0	0	0	0	0	0	1	1	1	1	1	1	1
809	11510537	0	0	0	0	0	0	0	0	0	0	0	0	0	0	0	0	1	0	0	0	3	0	0	0	0	0	0	0	0	0	0	1	0	0	0	1	0	0	0	0	0	1	1	1	2	2	1	1
810	11510537	0	0	0	1	0	1	0	1	1	0	2	0	1	1	1	1	1	2	2	0	0	1	1	1	1	2	1	3	1	0	0	0	0	0	0	1	0	0	0	0	1	3	1	1	1	1	1	2
811	11510537	0	0	0	0	0	0	0	0	0	0	0	0	0	0	0	0	0	1	0	0	0	0	1	1	0	0	0	0	1	1	0	0	0	0	0	0	0	0	0	0	1	1	1	1	1	1	1	1
812	11510537	0	0	0	0	0	0	0	0	0	0	1	0	0	0	0	0	1	1	0	0	0	1	0	0	0	0	0	1	0	0	0	0	0	0	0	0	0	0	0	0	0	2	1	1	1	1	1	1
813	11510537	0	0	0	0	0	0	0	0	0	0	0	0	1	2	0	0	0	0	0	0	0	0	0	0	0	0	0	0	0	1	0	0	0	0	0	1	0	0	0	0	0	2	1	1	1	1	1	1
814	11510537	0	0	1	0	0	1	1	1	0	1	0	0	1	1	1	1	0	0	0	0	0	0	1	1	1	2	1	0	1	2	1	0	0	1	2	0	1	1	0	0	0	1	4	2	2	2	2	1
815	11510537	1	0	0	1	1	0	0	0	0	0	1	1	0	0	0	0	0	0	0	0	0	0	0	1	0	0	0	0	1	0	0	0	1	0	0	0	0	0	0	0	2	2	1	1	1	1	1	1
816	11510537	2	1	2	1	1	1	2	2	2	1	2	2	2	1	1	2	1	1	1	1	1	2	0	2	2	9	1	2	3	1	0	1	2	2	1	1	3	2	1	1	0	0	4	4	2	4	3	1
817	11510537	0	0	0	0	1	0	0	0	0	3	3	3	3	3	1	2	2	3	0	3	3	0	0	0	0	0	1	0	2	0	2	0	0	0	1	0	0	1	0	0	0	3	3	4	3	4	3	2
818	11510537	0	0	0	0	0	0	1	0	1	0	2	1	1	1	0	0	1	0	0	3	2	0	0	0	0	1	0	1	1	1	1	0	0	0	0	0	0	0	0	0	0	3	1	1	1	1	1	1
819	11510537	0	0	0	0	0	0	0	0	0	0	0	0	0	0	0	0	0	0	1	0	0	0	0	0	0	0	0	0	0	0	0	0	0	0	0	0	0	0	0	0	0	0	1	1	1	1	1	1
820	11510537	0	0	0	0	0	0	0	0	0	0	0	0	0	0	0	0	0	0	0	0	0	0	0	0	1	0	0	0	0	0	0	0	0	0	0	0	0	0	0	0	0	0	1	1	1	1	1	1
821	11510537	0	0	0	0	0	0	0	0	1	0	0	0	1	0	0	1	0	0	0	1	0	1	1	1	0	0	1	1	1	1	0	0	0	1	0	1	0	1	2	0	1	1	1	1	1	1	1	1
822	11510537	0	0	0	0	0	0	0	0	0	0	0	1	0	0	0	0	0	0	1	0	0	0	1	0	0	0	0	1	0	0	0	0	0	0	0	0	0	0	0	0	1	1	1	1	1	1	1	1
823	11510537	0	0	0	0	0	0	0	1	0	0	1	0	1	0	1	1	0	0	0	1	1	0	0	0	1	0	0	0	0	0	0	0	0	0	0	0	0	0	0	0	2	1	4	3	2	1	1	1
824	11510537	0	0	0	0	0	0	0	0	0	0	0	0	0	0	0	0	0	0	0	0	0	0	0	0	0	0	0	0	0	0	0	0	0	0	0	0	0	0	0	0	0	0	1	1	1	1	1	1
825	11510537	1	1	0	0	0	1	2	0	1	1	1	0	0	1	0	1	1	0	0	1	0	0	1	0	0	0	0	1	1	1	0	0	0	1	0	0	0	0	1	0	0	1	1	1	1	1	2	1
826	11510537	0	0	0	0	0	0	0	0	0	0	0	0	0	0	0	0	0	0	0	0	0	0	0	0	0	0	0	0	0	0	0	0	0	0	0	0	0	0	0	0	0	1	1	1	1	1	1	1
827	11510537	2	1	1	1	0	0	1	1	1	0	0	0	1	1	0	0	0	0	0	0	0	1	0	0	0	0	0	0	1	0	0	0	0	0	0	0	1	0	0	0	0	0	1	1	1	1	1	1
828	11510537	0	0	0	0	0	0	0	0	0	0	0	0	0	0	0	0	0	0	0	0	0	0	0	1	0	0	0	0	0	0	0	0	0	0	0	0	0	0	0	0	0	1	1	1	1	1	1	1
829	11510537	0	0	0	0	0	0	0	0	0	0	1	1	0	0	1	1	0	0	0	1	0	0	1	0	0	0	0	0	0	0	0	0	0	0	0	0	0	0	0	0	0	1	1	1	1	1	1	1
830	11510537	0	0	0	0	0	0	0	0	0	0	0	0	0	0	0	0	0	0	0	0	0	0	0	0	0	0	0	1	0	0	1	0	0	0	0	0	0	0	0	0	0	0	1	1	1	1	1	1
831	11510537	0	0	0	0	0	0	0	0	0	0	0	0	0	0	0	0	0	0	0	0	0	0	0	0	0	0	0	0	0	0	0	0	0	0	0	0	0	0	0	0	0	0	1	1	1	1	1	1
832	11510537	0	0	0	0	0	1	0	0	1	0	1	0	0	1	0	0	0	0	0	0	0	1	0	0	0	0	0	1	0	3	0	0	0	0	0	1	0	1	0	0	0	1	2	1	1	1	1	1
833	10210717	0	0	0	0	0	0	0	0	0	0	0	0	0	0	0	0	0	0	0	0	0	0	0	0	0	0	0	0	0	0	0	0	0	0	0	0	0	0	0	0	0	0	1	1	1	1	1	1
834	10210717	0	1	1	1	0	0	0	0	0	0	0	2	0	0	0	0	1	0	0	1	2	1	0	2	1	1	1	1	0	1	0	0	0	0	0	0	0	0	1	0	0	2	3	2	2	1	1	1
835	10210717	0	0	0	0	0	0	0	0	0	0	0	0	0	0	0	0	0	0	0	0	0	0	1	0	0	0	1	0	0	0	1	0	0	0	0	0	2	0	0	0	0	2	1	1	1	1	1	1
836	10210717	0	0	0	0	0	0	0	0	0	0	0	0	0	0	0	0	0	0	0	0	0	0	0	0	0	0	0	0	1	1	1	0	0	0	0	0	0	0	0	0	0	1	1	1	1	1	1	1
837	10210717	0	0	0	0	0	0	0	0	0	0	0	0	0	0	0	0	0	0	0	0	0	0	0	1	3	1	0	0	0	0	0	0	0	0	0	0	0	0	0	0	0	1	4	1	1	1	1	1
838	10210717	0	0	0	0	0	0	0	0	1	0	0	0	1	0	0	0	0	1	0	0	0	0	0	0	0	0	0	0	2	0	0	0	0	0	0	1	0	0	0	0	0	0	2	1	1	1	1	1
839	10210717	0	0	0	0	0	0	0	0	0	0	0	0	0	0	0	0	0	0	0	0	3	1	0	0	0	0	0	0	0	0	0	0	0	0	0	0	0	0	0	0	0	3	1	1	1	1	1	1
840	10210717	0	0	0	0	0	0	0	0	0	0	0	0	0	0	0	0	0	0	0	0	0	0	0	1	0	0	0	0	0	0	0	0	0	0	0	0	0	0	0	0	0	1	2	1	1	1	1	1
841	10210717	0	0	0	0	0	0	0	0	0	0	0	0	1	0	0	0	1	0	0	0	0	0	0	1	0	0	0	0	0	0	0	0	0	0	0	0	0	0	0	0	0	0	1	1	1	1	1	2
842	10210717	0	0	0	0	0	0	0	0	0	0	0	1	0	0	0	0	0	0	0	0	0	0	0	0	0	1	0	0	0	0	0	0	0	0	0	0	0	0	0	0	0	0	1	2	1	1	1	2
843	10210717	0	0	0	0	1	1	0	0	1	0	0	0	0	0	0	0	1	0	0	0	0	0	0	0	0	1	0	0	0	0	0	0	0	0	0	0	0	1	0	0	0	1	2	2	1	2	1	1
844	10210717	1	0	0	1	0	0	0	0	0	0	1	1	1	0	0	0	1	0	0	0	0	0	0	0	0	0	0	0	0	1	0	0	0	0	0	0	0	0	0	0	0	0	2	2	1	1	1	1
845	10210717	0	0	0	0	0	0	0	0	0	0	0	0	0	0	0	0	0	0	2	0	0	0	0	0	0	0	0	0	0	0	0	0	0	0	0	0	0	0	0	0	0	0	2	1	1	1	1	1
846	10210717	0	0	0	1	0	0	0	0	0	0	0	0	0	0	0	0	1	0	1	0	0	0	1	0	0	0	1	0	0	0	0	0	0	0	0	1	0	0	0	0	0	0	1	1	1	1	1	1
847	10210717	0	0	0	0	1	0	0	0	0	0	0	0	0	1	0	0	0	0	0	0	0	0	1	0	0	0	0	1	1	1	0	0	0	0	0	0	0	0	0	0	0	0	1	1	1	1	1	1
848	10210717	0	0	0	0	0	0	0	0	0	1	0	0	0	0	0	0	0	0	0	0	0	0	0	0	0	0	0	0	0	0	0	0	0	0	0	0	0	0	0	0	0	0	1	1	1	1	1	1
849	10210717	0	0	0	0	0	0	0	0	0	0	0	0	0	0	0	0	1	0	0	0	0	0	0	0	0	0	0	0	0	0	0	0	1	0	0	0	0	0	0	0	0	1	1	1	1	1	1	1
850	10210717	0	0	1	0	0	0	0	0	0	0	1	0	0	1	0	0	1	0	0	0	0	0	0	0	0	0	0	1	0	0	0	0	0	0	0	0	0	0	1	0	0	0	1	1	1	1	1	1
851	10210717	0	0	0	0	0	1	0	0	0	0	0	1	1	0	1	1	1	0	0	1	0	0	1	1	0	0	1	1	0	0	0	0	0	0	0	1	0	0	1	0	0	1	1	1	1	1	1	2
852	10210717	0	0	0	0	0	0	0	0	0	0	1	0	0	0	0	0	0	0	0	0	0	0	0	0	0	0	0	0	0	0	0	0	0	0	0	0	0	0	0	0	0	1	1	1	1	1	1	1
853	10210717	0	0	0	0	0	1	0	0	0	0	1	0	1	0	1	0	0	0	0	0	0	0	1	0	0	0	0	0	0	0	0	0	0	0	0	0	0	0	0	0	0	1	2	1	1	1	1	1
854	10210717	0	0	0	0	0	0	0	0	0	0	0	0	0	0	0	0	0	0	0	0	0	0	0	0	0	0	0	0	0	0	0	0	0	0	0	0	0	0	0	0	0	0	1	1	1	1	1	1
855	10210717	1	0	0	1	0	0	0	0	0	0	0	0	0	0	0	0	1	0	0	0	0	0	0	1	0	0	0	0	0	0	0	0	0	0	0	0	0	0	0	0	0	1	3	1	1	1	1	2
856	21520435	0	0	0	0	0	0	0	0	0	0	1	1	1	0	0	1	1	0	0	0	0	1	0	1	1	1	1	1	1	1	1	0	1	1	0	0	0	0	0	0	0	1	2	1	1	1	1	1
857	21520435	0	1	0	2	0	0	1	1	0	0	2	1	0	0	0	0	1	0	0	0	0	0	1	0	1	0	1	1	1	0	2	0	0	1	0	0	0	0	0	0	1	3	2	2	1	2	2	1
858	21520435	0	0	0	0	0	0	0	1	0	0	0	0	0	0	0	0	0	0	0	1	1	1	2	0	1	1	0	1	2	1	2	0	1	1	0	0	0	1	0	0	1	1	3	1	1	1	1	1
859	21520435	1	0	0	0	1	0	0	0	0	0	2	0	1	0	1	0	0	1	0	1	3	0	1	2	1	0	1	0	1	0	0	0	0	1	0	0	0	0	0	0	0	2	1	1	1	1	1	1
860	21520435	0	1	0	0	0	0	1	1	0	0	0	1	0	0	0	0	0	0	0	0	0	0	0	0	0	0	0	0	0	0	0	0	0	0	0	0	0	0	0	0	0	0	2	2	2	1	1	2
861	21520435	0	0	0	0	0	0	0	1	0	0	0	0	0	0	0	0	1	0	0	0	0	0	0	1	0	0	1	0	1	0	0	0	0	0	0	0	0	0	0	0	0	0	2	1	1	1	1	1
862	21520435	0	1	0	1	1	0	0	0	0	0	1	1	0	0	0	0	0	0	0	0	0	0	0	0	1	0	0	0	0	0	0	0	0	0	0	0	0	0	0	0	0	0	2	1	1	1	1	1
863	21520435	0	0	0	0	0	0	0	0	0	0	1	0	1	0	0	0	0	0	0	0	0	0	0	0	0	0	1	0	0	1	0	0	0	0	0	0	0	0	0	0	0	1	2	1	1	1	1	1
864	21520435	0	1	1	0	1	1	1	1	1	0	2	1	1	2	1	0	0	0	0	0	0	0	0	0	1	1	0	1	1	1	1	0	0	0	0	0	0	0	0	0	0	0	2	1	3	2	2	2
865	21520435	0	0	0	0	0	0	0	0	1	0	1	0	0	0	0	0	1	0	0	0	0	0	1	1	0	1	0	1	0	0	1	0	0	0	0	0	0	0	0	0	0	0	1	1	1	1	1	1
866	21520435	0	0	0	0	0	0	0	0	1	1	0	0	0	0	0	0	1	0	0	0	0	0	0	0	0	0	1	0	0	0	0	0	0	0	0	0	0	0	0	1	0	0	1	1	1	1	1	1
867	21520435	1	0	0	1	0	0	0	0	0	0	0	0	0	0	0	0	0	0	0	0	0	1	0	0	0	0	1	0	0	0	1	0	0	0	0	0	0	0	0	0	0	1	1	1	1	1	2	1
868	21520435	0	0	0	0	0	0	1	0	0	0	0	0	1	0	0	0	0	0	1	0	0	0	1	0	0	0	0	0	1	0	0	0	0	0	0	0	0	0	1	1	0	0	2	2	1	1	1	1
869	21520435	0	0	0	0	0	0	1	0	0	0	0	1	1	1	0	0	0	0	1	1	0	1	1	1	1	1	1	0	1	2	1	0	1	1	1	0	0	1	0	0	0	2	1	1	1	1	2	1
870	21520435	0	1	0	0	1	0	1	1	1	0	2	1	1	0	0	0	0	0	0	1	0	0	1	0	0	1	1	1	1	2	3	2	9	0	0	3	0	1	1	2	0	3	1	1	1	1	2	3
871	21520435	1	1	0	1	0	0	1	0	1	0	1	0	0	0	1	0	1	0	0	0	0	0	0	0	0	0	0	0	1	0	0	0	0	0	0	0	0	0	0	0	0	0	2	2	1	1	1	2
872	21520435	0	0	0	0	0	0	0	0	0	0	0	0	0	1	0	0	0	0	0	0	0	1	0	0	0	0	1	0	0	0	0	0	0	0	0	0	0	0	0	0	0	1	1	1	1	1	1	1
873	21520435	0	0	0	1	0	0	0	0	0	0	0	0	0	0	0	0	0	0	0	0	0	0	0	0	0	0	0	0	0	0	1	0	0	0	0	0	0	0	0	0	0	0	1	1	1	1	1	1
874	21520435	0	0	0	1	1	0	1	1	0	0	0	0	0	0	0	0	3	0	0	0	0	1	0	3	3	3	0	0	1	1	0	0	0	3	0	0	0	0	0	0	0	0	2	2	2	2	2	2
875	21520435	0	0	0	0	0	0	0	1	0	0	1	0	1	0	0	0	1	0	0	0	0	0	0	1	0	1	0	0	1	0	0	1	0	0	0	1	0	0	0	0	0	0	1	1	1	1	1	2
876	21520435	0	0	1	0	0	1	0	0	1	0	0	0	1	0	0	0	0	1	0	0	0	0	0	0	0	1	0	1	0	0	0	0	1	0	0	0	0	0	0	0	0	0	2	1	1	1	1	1
877	21520435	0	0	0	0	0	1	1	0	0	0	0	0	0	0	0	0	0	0	0	0	0	0	0	0	0	0	0	0	0	0	0	0	0	0	0	0	0	0	1	0	0	1	1	1	2	2	1	1
878	21520435	0	0	0	0	0	0	0	0	0	0	0	1	0	0	1	0	1	0	0	0	0	0	1	0	1	0	0	0	1	0	0	0	0	0	0	0	0	0	0	0	0	2	1	2	1	1	1	2
879	21520435	0	0	0	0	0	0	0	0	0	0	0	0	0	0	0	0	0	0	0	0	0	0	0	0	0	0	0	0	0	0	0	0	0	0	0	0	0	0	0	0	0	0	2	2	1	1	1	1
880	21520435	0	0	0	0	0	0	0	0	0	0	0	0	0	1	0	0	1	2	0	0	0	1	2	3	2	2	3	0	0	1	0	0	0	0	0	0	0	0	1	2	1	0	2	1	1	1	1	1
881	21520435	0	0	0	0	0	0	0	0	0	0	1	0	0	0	0	0	0	0	1	0	0	0	0	0	0	0	0	0	0	0	0	0	0	0	0	0	0	0	0	0	0	0	2	1	1	1	1	1
882	21520435	0	1	0	0	1	0	0	1	0	0	0	0	1	1	0	0	0	0	0	0	0	0	1	0	0	0	0	0	0	0	0	0	0	0	0	0	0	0	0	0	0	0	2	1	1	1	1	1
883	21520435	0	0	0	0	0	0	0	0	0	0	0	0	0	0	0	0	1	1	3	0	3	0	0	0	0	0	1	1	1	0	0	0	0	0	0	0	0	0	0	0	0	0	1	1	1	1	1	2
884	21520435	1	1	1	1	0	0	1	0	1	1	0	0	1	1	1	1	1	1	1	0	0	0	1	2	2	1	1	1	0	0	1	1	1	0	0	0	1	1	0	0	0	1	1	1	1	1	1	2
885	20220568	0	0	0	0	0	0	0	0	1	0	1	1	0	0	0	0	2	0	0	0	0	0	0	0	0	0	2	0	0	0	0	0	0	0	0	0	0	0	1	1	0	0	1	1	1	1	1	1
886	20220568	0	0	0	0	0	0	0	1	0	1	0	0	0	0	0	1	1	0	0	1	0	0	0	0	0	0	2	0	1	0	0	0	0	0	0	0	0	0	0	0	0	0	1	1	1	1	1	1
887	20220568	0	1	2	2	1	1	2	1	1	0	1	2	1	2	1	2	1	0	1	0	0	0	0	1	0	2	1	2	0	0	2	0	0	0	0	0	0	1	0	0	0	2	2	1	1	1	1	1
888	20220568	0	1	0	1	0	1	1	2	1	0	1	0	1	1	1	1	1	1	1	2	0	0	1	1	1	1	2	1	1	2	1	0	0	0	0	0	0	1	1	0	1	2	1	2	2	1	2	2
889	20220568	0	1	0	0	0	0	0	0	0	1	0	1	0	1	0	0	0	0	0	0	0	1	0	0	0	0	2	1	0	0	0	0	0	0	0	0	0	0	1	0	0	0	1	1	1	1	1	1
890	20220568	0	0	0	0	0	0	0	0	0	0	2	0	0	0	0	0	0	0	0	1	0	1	0	1	0	0	2	1	0	0	1	0	0	0	0	0	0	0	1	0	0	0	1	1	1	1	1	1
891	20220568	1	0	0	2	0	0	0	0	0	1	2	0	2	0	0	1	1	1	0	0	0	1	0	2	0	1	2	1	0	1	0	0	1	0	0	1	0	0	0	0	0	0	1	1	1	1	1	1
892	20220568	0	1	0	0	0	1	0	1	0	0	0	0	1	0	0	0	1	0	0	0	0	0	0	0	0	0	0	0	0	0	0	0	0	0	0	0	0	0	0	0	0	0	2	1	1	1	1	1
893	20220568	0	0	0	0	0	0	0	0	1	0	0	0	1	1	1	0	0	0	0	1	0	1	0	1	0	1	2	0	0	0	0	0	0	0	0	0	1	0	0	1	1	0	1	1	1	1	1	1
894	20220568	0	0	0	0	0	0	0	0	1	0	0	1	1	0	0	0	0	0	0	0	0	0	0	0	0	0	1	1	1	1	1	0	0	0	0	0	0	0	0	0	0	0	1	1	1	1	1	1
895	20220568	0	0	0	0	0	0	0	1	0	0	1	0	1	0	0	1	1	0	0	0	0	2	1	0	0	0	3	0	0	0	1	0	0	0	0	0	0	0	0	0	0	0	1	1	1	1	1	1
896	20220568	2	2	2	2	2	1	1	3	3	3	3	2	1	2	2	0	2	0	1	1	1	1	0	1	2	2	2	2	1	3	1	2	2	2	1	2	3	3	2	0	1	3	1	1	1	1	1	3
897	20220568	1	0	1	2	0	1	1	1	1	1	1	0	1	2	1	0	2	1	0	1	0	1	0	0	0	0	2	1	1	0	2	0	0	0	0	0	0	0	1	0	0	0	2	1	1	1	1	1
898	20220568	0	0	0	0	0	0	0	1	0	0	0	0	0	0	0	0	0	0	0	0	0	1	0	1	0	0	0	0	0	1	0	0	0	0	0	0	0	0	0	0	0	0	1	1	1	1	1	1
899	20220568	0	0	0	1	0	0	0	1	0	0	1	0	0	0	0	0	1	0	0	0	0	1	0	0	1	0	0	0	0	0	0	0	0	0	0	0	0	0	0	0	0	2	4	1	1	2	1	1
900	20220568	0	0	0	1	0	0	0	1	0	0	0	0	0	0	0	0	1	0	0	0	0	0	0	1	0	0	1	0	0	0	0	0	1	0	0	0	0	0	0	0	1	1	2	1	1	1	1	2
901	20220568	0	0	0	1	0	0	1	1	0	0	0	0	1	0	1	0	1	0	0	0	0	1	1	0	0	0	1	1	1	0	0	0	1	0	0	0	0	0	0	0	0	0	2	2	2	1	2	1
902	20220568	0	1	0	2	0	1	0	0	0	0	1	0	1	1	1	1	2	1	0	1	0	2	0	1	1	1	1	0	2	1	1	0	0	0	0	0	0	0	1	0	0	1	2	1	1	1	1	2
903	20220568	0	0	0	0	0	0	0	0	0	0	0	0	0	0	0	0	0	0	0	0	2	0	0	0	0	0	1	0	0	0	0	0	0	0	0	0	0	0	0	0	2	1	3	1	1	1	1	2
904	20220568	0	0	1	0	1	0	1	0	0	0	0	0	1	1	0	1	1	0	0	0	1	0	0	0	0	0	1	0	0	0	0	0	0	0	0	0	0	0	0	0	0	0	1	2	1	1	1	1
905	20220568	1	0	0	0	1	0	1	1	0	1	0	0	1	1	1	0	1	0	0	1	0	0	0	0	0	0	1	1	0	2	0	0	0	0	0	0	0	0	2	0	0	0	1	1	1	1	1	3
906	20220568	0	0	0	0	0	0	0	0	0	0	0	0	0	0	0	0	0	1	0	1	0	1	0	1	1	0	1	1	1	0	0	1	0	0	0	1	0	0	2	0	1	0	2	2	2	2	1	2
907	20220568	0	0	0	0	0	0	0	0	0	0	0	0	0	0	0	0	0	0	0	0	0	0	0	0	0	0	0	0	0	0	0	0	0	0	0	0	0	0	0	0	0	0	1	1	1	1	1	1
908	20220568	0	0	0	0	0	0	0	2	0	3	2	0	0	0	0	0	0	0	0	1	0	1	0	0	0	0	2	0	0	0	1	1	0	0	0	1	0	0	0	0	0	0	1	2	1	1	1	2
909	20220568	0	1	0	1	0	1	1	0	1	0	1	2	1	0	0	0	1	0	0	0	0	0	0	0	0	1	1	0	1	0	0	0	0	0	0	0	0	0	0	0	0	1	1	1	1	1	1	1
910	20220568	0	0	0	0	0	0	0	0	0	0	0	0	0	0	0	0	0	0	0	0	0	0	0	0	0	0	0	0	0	0	0	0	0	0	0	0	0	0	0	0	0	0	1	1	1	1	1	1
911	20220568	0	1	0	1	1	0	1	0	0	0	1	1	1	1	0	0	1	0	0	1	0	0	0	0	0	0	2	0	0	0	0	0	0	0	0	0	0	0	0	0	0	2	1	1	1	2	1	1
912	20220568	0	1	0	1	1	0	1	0	0	0	0	0	1	0	0	0	0	0	0	0	1	0	1	1	0	1	0	0	0	0	0	0	0	0	0	0	0	1	0	0	0	0	3	2	2	1	2	2
913	20220568	0	0	0	0	0	1	1	1	1	0	1	0	0	0	0	0	1	0	0	1	0	0	1	1	0	0	1	0	0	0	0	0	0	0	0	0	0	0	0	0	1	1	1	2	2	1	1	1
914	20220568	0	0	0	0	1	0	0	1	0	0	0	0	0	1	0	0	1	0	0	0	0	0	0	1	0	1	1	0	1	1	0	0	0	0	0	0	0	0	0	0	1	0	1	1	1	1	1	2
915	20220568	0	0	0	0	0	0	0	0	1	0	0	0	0	0	0	0	1	0	0	0	0	0	1	1	0	0	0	0	0	0	0	0	0	0	0	0	0	0	0	0	0	1	1	1	1	1	1	1
916	20220568	0	0	0	0	0	0	0	1	0	0	1	0	0	0	0	0	1	0	0	0	0	0	0	0	0	0	0	0	0	0	0	0	0	0	0	0	0	0	0	0	0	1	1	1	1	1	1	1
917	20220568	2	0	0	1	0	2	2	0	2	0	2	2	1	1	1	1	2	2	0	0	3	1	0	1	1	1	0	0	3	3	3	3	0	1	1	2	3	3	1	2	3	3	1	1	1	1	1	1
918	21520649	0	0	0	0	0	1	0	1	0	0	0	0	0	2	1	0	1	0	0	0	0	1	1	0	0	0	1	2	2	0	1	0	0	1	0	0	0	0	1	0	0	1	1	1	1	1	1	2
919	21520649	0	0	0	2	1	1	2	1	1	0	1	1	0	1	1	1	1	0	1	0	1	0	0	1	0	2	1	0	0	0	0	0	1	0	0	0	0	0	2	0	0	3	1	1	1	1	1	1
920	21520649	1	2	1	0	2	1	2	2	0	0	0	0	0	0	1	0	0	1	0	0	3	1	1	1	1	2	1	3	1	1	1	0	2	1	2	0	0	1	0	0	0	3	2	1	1	1	1	1
921	21520649	0	0	0	2	0	0	1	0	0	0	1	1	0	0	0	0	1	1	0	1	1	0	0	1	0	0	2	0	0	0	0	0	1	0	0	0	0	0	2	0	0	1	2	2	2	2	2	2
922	21520649	0	1	0	0	0	0	1	1	0	0	0	0	1	1	1	0	1	0	0	0	0	0	0	0	1	0	1	0	0	0	0	0	0	0	0	0	0	0	0	0	0	0	2	1	1	1	1	2
923	21520649	0	0	0	0	0	0	0	0	1	0	0	0	1	0	1	0	1	0	0	0	0	0	1	0	0	0	0	1	1	0	0	0	0	0	0	0	0	0	0	0	0	1	1	1	1	1	2	1
924	21520649	0	1	0	0	0	0	0	1	0	0	0	1	1	0	0	1	1	0	0	0	0	0	1	0	0	0	1	1	0	0	0	0	0	0	0	0	0	0	0	0	0	0	1	1	1	1	1	1
925	21520649	0	0	0	3	1	1	0	0	3	0	1	0	1	0	0	0	3	0	0	0	0	0	1	1	2	2	3	1	0	0	1	0	1	0	0	0	0	0	2	1	0	1	1	1	1	1	1	1
926	21520649	0	1	0	0	1	0	0	1	0	0	1	0	0	0	0	0	0	1	0	1	0	0	0	1	0	0	2	2	0	0	1	0	3	1	0	0	0	0	1	0	1	1	2	1	1	1	1	3
927	21520649	0	0	0	0	0	0	0	0	0	0	0	0	0	0	0	0	0	0	0	0	0	1	0	0	0	0	2	0	0	0	0	0	0	0	0	0	0	0	2	0	0	1	2	1	1	2	2	1
928	21520649	1	1	2	1	1	0	1	1	1	0	1	1	1	1	2	0	0	0	0	0	0	0	1	1	1	2	0	1	2	2	1	0	0	1	0	0	0	1	0	0	0	1	1	1	2	1	1	3
929	21520649	0	0	0	0	0	1	0	0	0	0	1	0	0	0	0	0	1	0	0	0	0	0	0	0	0	0	0	0	0	0	0	0	0	0	0	0	0	0	0	0	0	0	1	1	1	1	1	1
930	21520649	0	0	0	0	0	0	0	1	0	0	0	0	0	0	0	0	0	0	0	0	0	0	0	1	0	0	0	0	0	0	0	0	0	0	0	0	0	0	0	9	1	0	1	1	1	1	1	2
931	21520649	0	0	0	1	0	0	1	1	1	0	0	0	2	0	1	1	1	1	0	1	0	0	1	0	0	0	2	0	1	0	0	0	0	0	0	0	0	0	1	0	0	3	2	1	1	1	1	3
932	21520649	0	0	0	2	1	1	1	0	0	1	1	0	1	1	0	0	1	0	2	0	1	1	0	1	0	1	0	0	1	1	1	0	0	0	0	0	0	1	0	0	0	1	2	2	1	1	1	1
933	21520649	0	1	1	1	1	0	1	1	0	0	1	0	1	0	1	0	2	0	0	1	0	1	1	1	0	1	2	1	0	0	2	0	0	0	0	1	0	0	0	0	0	2	1	1	1	1	1	2
934	21520649	1	1	0	1	1	0	0	1	0	1	1	1	1	1	1	1	1	0	1	0	0	1	1	1	1	2	1	1	1	0	1	1	0	1	0	1	0	1	3	1	1	1	2	2	1	2	2	1
935	21520649	1	1	1	1	1	0	1	1	1	0	2	0	1	0	1	0	1	0	0	0	0	0	1	1	1	2	0	1	1	0	2	1	0	0	0	1	0	2	2	0	2	2	2	1	1	1	1	1
936	21520649	0	0	0	0	0	0	0	0	0	0	0	0	0	0	0	1	0	0	0	0	0	0	0	0	0	0	1	0	0	0	0	0	0	0	0	0	0	0	0	0	0	1	2	2	1	2	2	3
937	21520649	0	1	0	1	0	0	1	0	1	0	0	1	1	0	0	0	1	0	0	0	0	1	0	0	0	0	2	0	1	1	0	0	0	0	0	0	0	0	0	0	0	3	2	1	2	3	3	1
938	21520649	0	1	0	0	0	0	1	9	1	0	1	0	1	1	0	0	0	1	0	0	0	0	0	0	0	1	1	0	0	0	1	0	0	0	0	0	0	0	0	0	0	0	1	2	1	1	1	3
939	21520649	0	0	0	0	0	0	1	1	1	0	1	0	0	0	1	0	1	0	0	0	0	0	0	0	0	0	0	0	0	0	0	0	0	0	0	0	0	0	0	0	0	2	1	2	1	1	1	3
940	21520649	0	0	0	0	0	0	0	0	0	0	0	0	0	0	0	1	0	0	0	0	1	0	1	1	0	0	0	1	0	0	0	0	0	0	0	0	0	0	0	0	0	1	1	1	1	1	1	1
941	21520649	0	0	0	0	0	1	0	1	0	0	0	1	1	1	1	0	1	1	0	0	0	2	1	1	0	1	2	0	1	1	0	1	2	1	0	1	0	0	1	2	0	1	2	3	1	1	1	1
942	21520649	0	1	0	0	1	1	0	1	0	0	0	0	1	0	1	0	1	0	0	0	0	0	1	1	0	1	0	1	1	1	2	0	0	1	0	0	0	1	0	0	1	1	2	2	3	2	2	1
943	21520649	0	0	0	0	0	0	0	0	0	0	0	0	0	0	0	0	0	0	0	0	1	0	0	0	0	0	1	0	0	0	0	0	0	0	0	0	0	0	0	0	0	1	1	1	1	1	1	2
944	21520649	0	0	0	0	0	0	0	0	0	0	1	1	0	0	0	0	1	0	0	0	0	1	0	1	1	1	1	2	2	0	1	0	0	0	0	0	0	0	0	0	0	1	2	1	1	1	1	1
945	21520649	0	0	0	1	0	0	0	1	0	0	0	1	1	0	0	1	0	0	1	0	2	0	1	0	0	0	0	0	0	0	0	0	0	0	0	0	0	1	0	0	0	1	2	1	1	1	1	1
946	21520649	0	1	0	0	0	0	0	0	0	0	0	0	0	0	0	0	0	0	0	0	0	0	0	0	0	0	0	0	0	0	0	0	0	0	0	0	0	0	0	0	0	0	1	1	1	1	1	1
947	21520649	0	0	1	0	0	1	0	0	0	0	1	1	1	0	0	1	1	1	0	0	0	1	0	0	0	0	2	1	0	0	1	0	0	0	0	0	0	0	1	1	0	2	3	2	1	2	3	3
948	21520649	0	1	0	2	0	2	1	1	1	1	2	0	2	3	2	2	3	1	0	1	2	3	1	1	1	0	3	0	1	2	3	0	0	0	0	0	0	2	3	3	2	2	2	1	1	1	2	1
949	21520649	0	0	0	0	0	0	0	0	0	0	1	0	0	0	0	0	1	0	0	0	0	1	1	0	0	1	1	1	0	0	1	0	1	1	0	0	0	1	0	0	0	2	1	1	1	1	1	1
950	21520649	0	0	0	1	0	0	0	1	0	0	1	1	0	1	0	0	0	0	0	0	0	0	0	0	0	0	0	0	0	0	0	0	0	0	0	0	0	0	0	0	0	2	2	2	2	1	1	2
951	21520649	0	0	0	0	0	0	0	0	0	0	1	0	0	0	1	0	0	0	1	0	0	1	2	2	1	1	0	0	1	1	0	0	0	0	0	0	0	0	0	0	2	1	3	3	2	1	1	3
952	21520649	0	0	0	0	1	0	0	1	1	0	1	1	1	0	0	0	2	0	1	0	0	2	0	1	0	0	0	0	0	0	0	0	2	0	0	0	0	0	0	0	0	2	3	2	1	1	1	1
953	21520649	0	1	1	1	1	2	1	1	1	0	1	1	1	1	1	0	1	0	0	0	0	0	1	0	0	1	1	1	1	1	1	1	1	1	0	1	0	1	0	0	0	0	2	2	2	1	1	2
954	21520649	1	1	0	1	1	1	0	0	0	0	1	0	0	0	0	0	1	1	0	0	0	1	0	1	1	1	0	0	1	1	0	0	0	0	0	1	0	0	2	0	0	3	1	1	1	1	1	1
955	20720156	0	0	0	2	1	0	0	1	2	1	1	1	1	1	1	1	1	0	0	2	0	2	3	3	2	0	3	1	2	1	1	1	1	1	1	1	3	2	3	0	0	0	2	1	1	1	1	1
956	20720156	1	3	0	1	1	2	1	0	2	0	1	1	0	1	0	1	1	0	1	0	3	0	1	2	1	1	1	0	2	1	1	0	0	1	1	0	0	1	1	0	3	2	3	2	1	2	3	1
957	20720156	0	0	0	0	0	0	0	0	0	0	1	0	1	0	0	0	1	0	0	1	2	0	0	0	0	0	0	0	0	0	0	0	0	0	0	1	0	0	0	0	0	0	2	1	1	1	2	2
958	20720156	0	0	0	0	0	0	0	0	1	1	1	1	1	0	1	1	1	1	0	0	0	1	2	0	2	1	2	1	1	0	1	0	0	1	0	0	0	1	0	1	2	2	3	2	3	2	1	1
959	20720156	0	0	0	0	0	0	0	0	0	0	0	0	0	0	0	0	0	0	0	0	0	0	0	0	0	0	0	0	0	0	1	0	0	0	0	0	0	0	0	0	0	0	1	1	1	1	1	1
960	20720156	0	0	0	0	0	0	0	1	0	0	0	0	0	0	0	0	1	0	0	0	0	0	0	0	0	0	0	0	0	1	0	0	0	0	0	0	0	0	0	0	0	0	2	1	1	1	1	1
961	20720156	0	0	0	0	0	0	0	0	0	0	0	0	0	0	0	0	0	0	0	0	0	0	0	0	0	0	0	1	0	0	0	0	0	0	0	0	0	0	0	0	0	0	1	1	1	1	1	1
962	20720156	0	0	0	0	0	0	0	0	0	0	0	0	0	0	0	0	0	0	0	0	0	1	1	0	0	0	0	0	0	0	0	0	0	0	0	0	0	0	0	0	0	0	2	1	1	1	1	1
963	20720156	0	1	0	0	1	1	1	0	0	0	0	0	0	0	0	0	0	0	0	1	2	1	1	1	0	0	1	2	2	0	0	0	0	0	0	0	0	0	0	0	0	0	2	1	2	1	1	1
964	20720156	0	0	0	1	0	0	0	1	0	0	0	0	0	0	0	0	1	0	0	0	0	0	0	0	0	0	0	0	0	0	0	0	0	0	0	0	0	0	0	0	0	0	1	1	1	1	1	1
965	20720156	0	0	0	0	0	0	0	0	1	0	1	0	0	1	0	1	1	0	0	0	0	0	2	0	0	0	0	0	0	0	0	0	0	0	0	0	0	0	0	0	1	0	1	1	1	1	1	1
966	20720156	0	0	0	0	0	0	0	1	0	0	0	0	1	0	0	0	1	0	0	0	0	0	0	1	0	0	0	1	1	0	1	0	0	0	0	0	0	0	0	0	0	2	2	2	1	1	1	2
967	20720156	0	0	0	0	1	0	0	1	0	0	0	0	1	0	0	1	0	0	0	0	0	1	1	0	0	0	1	1	1	0	0	0	0	0	0	0	0	0	0	0	0	0	2	1	1	1	2	2
968	20720156	0	0	0	0	0	0	0	1	0	0	0	0	0	0	0	0	0	0	0	0	0	0	0	0	0	0	0	0	0	0	0	0	0	0	0	0	0	0	0	0	1	1	2	1	1	2	1	1
969	20720156	0	0	1	0	1	1	0	1	0	0	1	0	0	0	1	0	0	0	0	1	1	1	1	0	0	2	0	0	3	1	1	0	0	2	0	0	0	0	2	0	0	3	2	2	2	2	1	1
970	20720156	0	0	0	0	0	0	0	1	0	0	0	0	0	0	0	0	0	0	1	0	0	1	0	1	0	1	0	1	1	0	0	0	0	0	0	0	0	0	0	0	2	1	2	1	1	1	2	1
971	20720156	0	0	0	0	1	0	0	0	0	1	1	1	1	0	0	0	1	0	0	1	0	1	1	1	0	0	1	0	1	0	0	0	0	0	0	1	0	0	2	0	0	0	2	1	1	1	1	1
972	20720156	0	0	0	0	0	0	0	0	0	0	0	0	0	0	0	0	0	0	0	0	0	0	0	0	0	0	0	0	0	0	0	0	0	0	0	0	0	0	0	0	0	0	2	1	2	1	1	1
973	20720156	1	1	0	0	1	0	0	1	1	0	1	0	1	1	0	1	1	0	0	0	1	2	0	2	2	2	2	0	2	2	2	2	3	3	1	0	1	2	2	2	2	2	1	1	1	1	1	1
974	20720156	0	0	0	1	1	1	1	1	1	0	2	1	1	2	1	1	2	0	0	0	0	1	1	2	2	1	0	1	2	1	0	0	0	0	1	0	0	1	0	0	0	0	1	1	1	1	1	1
975	20720156	0	0	0	0	0	0	0	0	0	0	1	2	1	0	0	0	1	0	0	0	9	0	0	0	1	0	0	0	1	1	0	0	0	0	0	0	0	0	0	0	0	0	4	3	1	1	4	1
976	20720156	0	0	1	1	1	0	1	1	0	0	0	0	0	0	0	1	1	0	0	0	0	0	0	1	0	0	0	0	0	1	0	0	0	0	0	0	0	0	0	0	0	0	2	1	1	2	1	1
977	20720156	1	1	1	1	2	1	2	1	1	2	1	2	1	3	1	1	1	1	0	0	2	1	1	1	1	1	1	0	1	1	0	0	0	1	1	1	1	1	0	0	1	1	2	1	4	2	2	1
978	20720156	1	0	1	0	0	1	1	2	2	1	0	0	1	1	0	0	0	1	0	0	0	0	0	1	0	0	1	1	0	1	1	0	0	0	0	0	2	0	0	0	0	0	2	1	1	1	1	1
979	20720156	0	1	0	0	0	0	0	0	0	0	1	0	0	1	0	1	1	1	0	0	0	1	0	1	1	1	2	0	1	1	0	0	0	1	0	0	0	0	0	0	0	2	1	1	1	1	1	1
980	20720156	1	1	1	2	1	1	1	0	1	0	1	0	0	1	2	1	1	0	0	0	0	1	3	1	1	1	0	1	1	0	0	1	0	0	0	1	0	0	0	0	1	1	1	2	2	2	2	1
981	20720156	0	0	0	0	0	1	0	1	0	0	1	0	1	1	0	1	1	0	0	0	0	1	1	2	0	0	0	0	0	0	0	0	0	0	0	0	0	0	0	0	1	1	1	1	1	1	1	1
982	20720156	0	0	0	0	1	1	0	2	1	0	1	0	1	1	0	0	1	1	0	2	1	1	1	1	1	2	1	1	1	1	1	0	0	0	0	0	0	0	1	0	0	0	2	1	1	1	1	1
983	20720156	0	0	0	0	0	0	1	1	0	0	0	0	1	1	1	0	1	0	0	0	0	0	0	1	0	1	0	1	1	2	0	0	0	1	0	1	0	0	0	0	0	2	3	2	2	1	1	3
984	20720156	0	1	0	0	0	0	1	0	1	0	0	0	1	0	0	1	1	0	0	0	0	0	0	0	0	0	1	0	0	0	0	0	0	0	0	0	0	0	1	1	2	1	1	1	1	1	1	1
985	20720156	0	0	0	0	1	1	0	1	1	0	1	0	0	1	0	0	1	1	0	0	0	0	0	0	0	1	0	0	1	1	1	0	0	0	0	0	0	1	1	0	1	2	1	2	2	1	1	1
986	20720156	0	0	0	0	0	0	0	0	0	0	1	0	0	0	0	0	0	0	0	0	0	0	0	0	0	0	0	0	0	0	0	0	0	0	0	0	0	0	0	0	0	0	1	1	1	1	1	2
987	20720156	0	0	0	0	0	0	0	0	1	1	1	0	0	1	0	0	1	1	0	0	0	0	0	1	2	1	3	1	0	0	0	0	0	0	0	1	0	0	0	0	0	0	2	2	2	1	1	1
988	20720156	1	0	0	1	1	1	1	0	1	2	1	0	1	1	2	1	2	1	1	0	1	1	1	2	3	1	2	1	1	0	1	1	2	2	3	0	1	1	0	2	0	1	1	1	2	1	1	1
989	20720156	0	0	0	0	0	0	0	0	0	0	1	0	0	0	0	0	0	0	0	0	0	0	0	0	0	0	0	0	0	0	0	0	0	0	0	0	0	0	1	0	0	0	2	2	1	2	2	2
990	20720156	0	0	0	0	0	1	0	0	0	0	0	0	0	0	0	0	0	0	0	1	1	0	2	1	0	1	0	1	0	1	0	0	0	0	0	0	0	1	0	0	0	1	1	1	1	1	2	1
991	20720156	0	0	0	1	0	0	0	0	0	0	0	1	0	1	0	1	0	1	0	0	2	0	1	0	0	0	0	0	0	0	0	0	0	0	0	0	0	0	0	0	0	1	2	3	2	1	4	1
992	20720156	0	0	0	0	0	0	0	0	1	0	0	0	1	0	1	0	1	2	1	0	0	1	0	2	0	0	2	1	1	0	0	0	0	1	1	0	0	0	2	0	1	2	1	1	1	1	1	1
993	20120551	1	0	0	1	1	0	0	0	1	0	1	0	1	0	0	0	1	0	1	0	0	0	0	0	0	2	0	1	0	2	0	0	0	1	1	0	0	2	0	0	0	0	2	1	1	1	2	1
994	20120551	0	1	0	1	0	0	1	1	0	1	1	1	1	1	2	2	1	2	1	1	2	1	0	1	1	2	2	1	3	2	2	0	1	1	1	1	0	0	1	0	1	0	1	1	1	1	1	2
995	20120551	1	0	0	0	0	0	0	0	0	0	0	1	0	0	0	1	0	0	0	0	0	0	9	9	0	0	1	0	0	0	0	0	0	0	0	0	0	0	0	0	0	0	1	1	1	1	1	2
996	20120551	1	2	2	1	0	1	2	2	1	1	1	0	1	1	1	1	1	1	0	0	3	0	0	0	0	1	1	3	1	3	1	0	0	0	0	0	0	0	0	0	3	0	2	3	3	2	1	1
997	20120551	0	0	0	0	0	0	0	0	0	0	2	0	0	2	0	0	0	0	0	0	0	1	0	0	0	0	0	0	0	0	0	0	0	0	0	0	0	0	1	0	0	0	1	1	1	1	1	1
998	20120551	0	0	0	0	0	0	0	0	0	0	0	0	0	0	0	0	0	0	0	0	3	0	0	0	0	0	0	0	0	0	0	0	0	0	0	0	0	0	0	0	0	0	1	1	1	1	1	1
999	20120551	0	1	0	1	0	1	1	1	1	0	0	1	1	2	0	1	1	0	0	1	0	0	1	1	0	0	0	0	0	3	0	0	0	0	0	0	0	0	1	0	1	1	2	1	1	1	1	1
1000	20120551	1	1	1	3	1	3	1	0	3	2	2	2	0	2	3	0	2	2	2	0	0	0	0	1	0	2	2	2	1	1	3	2	0	1	1	1	1	1	0	2	3	3	1	1	1	1	1	2
1001	20120551	0	1	0	0	0	0	0	1	0	0	0	0	1	1	0	0	1	0	0	0	0	0	0	0	0	0	0	1	1	1	0	0	0	0	0	0	0	0	0	0	0	1	1	1	1	1	1	1
1002	20120551	0	0	2	0	0	1	1	0	0	0	1	0	0	1	0	0	1	0	0	0	0	0	0	0	1	1	1	1	0	0	1	0	0	0	0	0	0	0	0	0	1	3	1	1	1	1	1	1
1003	20120551	0	1	0	1	0	0	0	1	1	0	2	0	1	1	0	0	1	0	0	0	0	1	0	1	1	0	0	0	0	1	0	1	0	0	1	0	0	0	0	0	0	1	1	1	1	1	1	1
1004	20120551	0	0	0	0	1	1	1	1	0	0	0	0	0	1	0	0	1	0	0	0	1	0	0	0	0	0	1	0	0	2	1	0	0	0	0	0	0	0	1	0	0	0	1	1	1	1	1	1
1005	20120551	1	1	0	1	1	1	0	0	1	0	2	0	1	1	1	0	1	0	0	0	0	1	0	2	1	3	2	2	1	3	2	0	2	2	2	0	1	1	1	0	1	2	1	1	1	1	2	1
1006	20120551	0	0	0	0	1	0	0	0	0	3	2	3	0	0	0	3	3	0	0	0	0	2	0	0	1	1	3	0	0	0	0	0	0	0	0	0	0	0	1	0	0	0	1	1	1	1	1	1
1007	20120551	0	1	1	0	0	0	0	0	1	0	1	0	0	0	1	0	1	0	0	0	0	0	0	1	0	1	0	1	0	3	1	0	0	0	1	0	1	0	1	0	0	1	1	1	1	1	1	1
1008	20120551	0	1	1	0	0	1	1	1	1	0	0	0	0	0	0	0	1	0	1	0	0	0	0	0	0	1	0	0	0	2	0	0	0	0	0	0	0	0	0	0	0	0	1	1	1	1	1	1
1009	20120551	1	2	1	1	0	1	0	2	1	0	2	1	1	3	1	2	1	2	1	1	1	1	2	0	1	3	2	0	2	3	1	0	1	2	2	0	1	1	2	0	0	2	1	2	2	1	2	2
1010	20120551	1	1	2	2	1	1	1	1	1	0	0	1	1	1	1	1	1	0	0	1	0	2	1	1	1	1	2	1	1	1	1	1	1	1	1	0	0	2	1	1	1	2	2	2	2	1	2	1
1011	20120551	0	0	0	0	0	1	0	1	0	0	1	0	0	0	0	0	0	0	0	0	0	1	1	0	0	0	1	1	0	0	0	0	1	1	0	0	0	0	1	0	1	1	2	2	2	2	2	4
1012	20120551	1	1	2	1	1	1	1	1	0	0	1	0	1	3	0	1	2	1	0	0	0	1	1	1	3	2	0	1	3	2	2	2	0	1	2	0	2	3	0	0	1	1	3	1	1	1	1	3
1013	20120551	0	0	0	1	0	1	0	0	0	0	0	0	0	1	0	0	0	0	1	0	0	1	1	0	0	0	0	0	1	1	1	1	0	0	0	0	0	0	2	1	1	2	1	1	1	2	1	2
1014	20120551	0	0	0	0	1	0	0	0	0	0	0	0	0	0	0	0	0	0	0	0	1	1	0	0	0	0	0	1	0	1	0	0	0	0	0	0	0	0	0	0	0	2	1	1	1	1	1	2
1015	20120551	1	1	1	0	0	1	1	1	1	0	1	0	1	1	0	0	0	0	0	0	0	0	0	0	0	1	2	2	1	1	0	1	0	0	0	0	0	0	2	0	1	0	1	1	1	1	1	1
1016	20120551	1	1	1	1	2	3	1	1	0	0	1	1	0	1	1	0	1	2	0	0	1	1	0	0	1	2	0	1	3	0	1	0	0	0	0	9	0	1	0	0	0	2	1	1	1	1	1	1
1017	20120551	0	1	0	0	0	1	0	1	1	0	1	0	1	1	0	0	1	2	0	0	2	0	0	1	1	1	0	2	0	0	1	0	1	0	0	0	0	0	1	0	0	1	1	1	1	1	1	2
1018	20120551	0	1	1	0	0	0	1	2	0	0	0	0	1	1	0	1	1	0	0	0	0	0	0	1	1	1	0	0	0	1	0	0	1	0	0	0	0	0	0	0	0	2	2	2	2	1	1	1
1019	20120551	0	1	0	0	1	1	1	0	1	0	0	1	1	0	0	0	1	1	1	0	0	2	1	2	0	3	1	1	1	0	1	1	0	0	0	1	0	0	0	1	0	0	1	1	2	1	1	1
1020	20120551	0	0	0	0	0	0	0	0	0	0	0	0	0	0	0	0	0	0	0	0	0	0	0	0	0	0	0	0	0	0	0	0	1	0	0	0	0	0	0	0	0	0	1	1	1	1	1	1
1021	20120551	1	1	0	1	1	2	1	0	2	1	0	1	1	0	0	2	1	0	1	0	0	1	0	3	0	1	2	1	0	0	0	1	3	0	0	0	0	1	1	0	0	0	2	1	1	4	4	1
1022	20120551	1	1	0	1	1	1	1	2	0	0	1	1	0	1	9	0	2	1	0	1	0	1	1	2	1	2	3	2	2	2	2	0	1	1	0	0	1	1	2	1	0	1	2	2	3	1	1	3
1023	20120551	0	1	0	0	0	0	1	0	0	0	1	0	1	0	0	0	0	0	0	0	0	0	0	2	0	1	0	1	0	1	0	0	1	0	0	1	0	0	0	0	0	0	2	2	1	1	2	2
1024	20120551	0	1	1	0	0	0	1	1	0	0	1	0	1	0	1	2	3	0	0	0	0	0	0	1	1	0	1	0	2	0	0	0	1	1	0	0	0	1	0	0	0	1	1	1	2	1	1	2
1025	20120551	0	0	0	1	0	1	1	0	1	0	1	1	0	1	0	0	1	1	0	0	0	1	1	1	2	0	1	1	2	1	1	0	0	1	0	0	0	0	1	0	0	2	2	2	2	1	1	1
1026	20120551	0	0	0	0	0	0	0	0	0	0	1	0	0	0	0	0	1	0	0	0	1	0	1	0	0	0	1	0	0	0	1	0	0	0	0	0	0	0	0	0	0	1	2	1	1	1	1	2
1027	20120551	1	1	0	1	0	1	1	0	0	0	1	1	0	0	1	0	1	0	0	0	0	1	2	2	0	1	1	2	2	1	0	0	0	0	0	0	0	0	0	0	0	2	1	1	1	1	1	1
1028	30130419	3	3	3	3	3	3	3	3	3	3	3	3	3	3	2	2	3	2	3	3	3	3	3	2	3	3	3	3	2	3	2	3	3	3	3	3	3	2	3	3	3	3	4	4	4	4	4	3
1029	30130419	0	1	0	0	0	0	0	0	0	0	0	0	0	0	0	0	1	1	3	9	0	0	0	0	1	0	0	0	0	0	0	0	0	0	1	0	0	1	0	0	0	3	1	1	1	1	1	1
1030	30130419	0	1	0	1	0	1	1	0	0	0	0	0	0	0	2	1	0	0	0	0	1	0	0	0	0	0	0	0	0	0	0	0	0	0	0	0	0	0	0	0	0	0	1	1	1	1	1	1
1031	30130419	0	0	0	0	0	0	0	0	1	0	0	0	1	0	0	1	0	0	0	0	3	0	0	1	1	0	1	0	0	1	0	0	0	1	0	0	0	0	0	0	0	3	1	1	1	1	1	1
1032	30130419	0	0	0	1	0	1	0	0	0	0	1	0	0	0	0	1	1	1	0	0	0	0	1	0	0	0	0	0	1	1	1	0	0	0	0	0	0	0	1	0	0	2	1	1	1	1	1	1
1033	30130419	1	1	1	0	0	0	0	0	0	0	1	0	1	0	0	0	1	0	0	0	2	0	1	0	1	1	0	0	0	0	0	0	0	0	0	0	0	1	0	0	0	1	1	2	1	1	1	1
1034	30130419	0	0	0	0	0	0	0	0	0	0	0	0	0	0	0	1	0	0	1	0	0	0	3	1	0	0	0	1	2	2	3	0	0	1	0	0	0	0	0	0	0	0	4	1	2	1	1	3
1035	30130419	1	1	0	2	0	0	0	0	2	0	1	0	0	0	0	0	0	0	0	0	0	1	1	0	0	0	0	0	0	0	0	0	1	1	0	0	0	1	0	0	0	0	2	2	1	1	2	1
1036	30130419	0	0	0	2	0	0	0	1	0	0	0	0	0	0	0	0	1	0	0	0	0	0	0	0	0	0	0	0	1	0	0	0	0	0	0	0	0	0	0	0	0	0	2	1	2	1	1	1
1037	30130419	0	0	0	0	0	0	0	0	0	0	0	3	0	0	0	0	0	0	0	0	3	0	0	0	0	0	0	0	0	0	0	0	0	0	0	0	0	0	0	0	0	0	1	1	1	1	1	1
1038	30130419	1	0	0	1	0	0	1	0	1	0	1	0	0	1	0	1	1	0	0	0	0	1	2	0	0	1	1	2	1	1	1	1	0	0	0	0	0	1	1	0	0	1	2	2	2	1	1	1
1039	30130419	0	0	0	1	0	0	0	0	0	0	1	0	0	0	0	0	0	0	0	0	0	0	0	0	0	0	1	0	1	0	1	0	0	0	0	0	0	0	0	0	0	0	1	1	1	1	1	1
1040	30130419	1	1	0	2	1	1	1	0	0	0	1	0	1	2	1	1	0	0	0	0	0	0	0	0	0	1	0	0	1	0	0	0	0	0	0	0	0	0	0	0	0	0	2	2	2	3	2	1
1041	30130419	1	1	1	1	1	0	1	1	1	1	1	0	1	1	0	0	2	0	0	1	0	1	1	1	1	2	1	0	1	1	2	0	2	2	1	1	1	1	3	0	1	2	2	1	1	1	1	2
1042	30130419	0	0	0	0	0	0	0	0	0	0	0	1	0	0	0	0	0	0	0	0	0	0	0	0	0	0	0	0	1	0	0	0	2	0	0	0	0	0	0	0	0	3	1	1	1	1	1	1
1043	30130419	0	0	0	1	0	1	0	2	0	0	1	0	0	0	0	1	1	0	0	0	1	0	0	0	1	1	0	0	0	0	0	0	0	0	0	0	0	0	0	0	0	1	1	1	1	1	1	1
1044	30130419	3	3	3	3	3	3	3	3	0	3	3	3	0	3	0	3	2	0	0	0	3	0	3	0	3	1	1	0	0	0	0	1	0	3	0	1	0	0	2	0	3	0	4	4	4	4	4	1
1045	30130419	3	3	3	3	3	3	3	3	3	3	0	1	0	1	0	0	0	0	0	0	0	0	1	0	0	0	0	0	0	0	0	0	0	0	0	0	0	0	0	0	0	3	4	4	1	1	1	1
1046	30130419	0	0	0	1	0	0	1	0	1	1	2	0	0	1	0	1	1	1	0	0	0	1	3	0	0	0	0	0	0	1	2	0	0	0	0	0	0	0	1	0	0	0	1	1	1	1	1	1
1047	30130419	0	0	0	1	0	0	1	0	0	0	1	0	0	0	0	0	0	0	0	0	0	0	0	0	0	0	0	0	0	0	0	0	0	0	0	0	0	0	0	0	0	0	1	1	1	1	1	1
1048	30130419	0	0	0	0	1	0	0	0	0	0	0	0	0	0	0	0	0	0	0	0	0	0	0	0	0	0	1	0	0	0	0	0	0	0	0	1	0	0	0	0	0	0	1	1	1	1	1	1
1049	30130419	0	0	1	1	0	1	0	1	0	0	0	0	2	1	1	0	0	0	0	0	0	0	0	0	1	0	0	0	0	0	0	0	1	0	0	0	0	0	0	0	0	0	2	1	1	1	1	1
1050	30130419	0	1	0	0	0	0	0	0	0	0	1	0	0	2	0	0	0	0	0	0	0	1	0	0	0	0	0	1	1	0	1	0	1	0	0	0	0	0	1	0	1	2	1	1	1	1	1	1
1051	30130419	0	0	0	0	0	0	0	0	0	0	1	0	0	0	0	0	1	0	0	0	0	1	1	1	0	0	0	0	0	0	0	0	0	0	0	0	0	0	0	0	0	0	1	1	1	1	1	1
1052	30130419	0	0	2	0	1	0	1	0	0	0	1	1	0	0	0	0	1	0	0	0	0	0	0	0	0	1	0	0	0	0	0	0	0	0	0	0	0	0	0	0	0	0	2	2	1	1	1	2
1053	30130419	0	1	1	2	2	3	1	1	1	1	1	1	1	1	1	1	1	1	2	2	2	0	0	0	0	0	0	0	0	0	0	0	0	0	0	0	0	0	0	0	0	0	1	1	1	1	1	1
1054	30130419	0	0	0	0	0	0	0	0	0	0	0	0	0	0	0	0	0	0	0	0	0	0	0	0	0	0	0	0	0	0	0	0	0	0	0	0	0	0	0	0	0	0	1	1	1	1	1	1
1055	30130419	0	0	0	0	0	0	0	0	1	0	0	0	0	0	0	0	0	0	0	0	0	0	0	0	0	0	0	0	0	0	0	0	0	0	0	0	0	0	0	0	0	0	2	1	1	1	1	1
1056	30130419	1	2	2	2	0	2	2	2	1	1	2	2	1	2	1	0	1	1	0	0	0	0	2	1	1	1	1	0	2	0	0	0	1	1	0	0	0	1	0	0	0	1	1	1	1	1	1	1
1057	30130419	0	1	0	0	0	1	1	1	0	0	1	0	1	1	0	0	1	0	0	0	0	1	1	0	1	1	0	0	1	0	1	0	0	0	0	0	0	1	0	0	2	1	1	1	1	1	1	2
1058	30130419	1	0	0	0	1	0	0	0	0	0	0	0	0	0	0	0	0	0	0	0	0	0	2	0	0	0	0	0	0	0	0	0	0	0	0	0	0	0	0	0	0	0	1	1	1	1	1	1
1059	30130419	0	0	0	0	0	0	0	0	0	0	0	0	0	0	0	0	0	0	0	0	0	0	0	0	0	0	0	0	0	0	0	0	0	0	0	0	0	0	0	0	0	0	2	1	1	1	1	2
1060	30130419	0	0	0	0	0	0	0	0	0	0	0	0	0	0	0	0	0	0	0	0	0	0	0	0	1	0	0	0	0	0	0	0	0	0	0	0	0	0	1	0	0	0	1	1	1	1	1	1
1061	30130419	1	1	0	1	0	3	2	1	1	0	1	1	1	1	0	0	1	1	0	0	0	0	1	0	0	1	0	1	2	1	2	0	0	2	0	0	0	2	1	0	0	0	2	3	3	2	1	3
1062	30130419	1	0	0	1	1	0	0	0	0	1	2	0	1	1	1	0	1	0	0	0	0	0	1	2	0	0	0	0	2	2	2	0	0	0	0	0	0	0	0	0	0	0	1	1	1	1	1	1
1063	30130419	2	1	0	1	0	0	1	1	1	0	1	1	0	1	1	0	1	0	0	0	0	0	0	0	1	1	2	2	1	3	1	0	0	0	0	0	1	1	0	0	0	0	2	1	1	1	1	2
1064	10110694	1	1	0	1	0	0	0	0	1	0	1	0	0	0	0	0	1	1	0	0	0	0	0	0	1	1	0	0	0	0	1	0	0	0	0	0	0	0	0	0	0	0	2	2	1	1	1	1
1065	10110694	0	2	0	0	0	1	0	1	0	0	0	0	1	1	1	0	1	3	1	0	0	1	3	1	0	0	1	0	2	2	1	0	1	1	1	0	0	0	0	0	2	3	2	3	3	2	2	1
1066	10110694	0	0	0	0	0	0	0	0	0	0	0	0	0	0	0	0	0	0	0	0	0	0	0	0	0	0	0	0	0	1	0	0	0	0	0	0	0	0	0	0	0	1	2	1	1	1	1	2
1067	10110694	0	0	0	0	0	0	0	0	0	0	0	0	0	0	0	0	0	0	0	0	0	0	0	0	0	0	0	0	0	0	0	0	0	0	0	0	0	0	0	0	0	0	1	1	1	1	1	1
1068	10110694	1	0	0	0	0	0	1	1	1	1	1	0	1	1	0	1	1	1	0	0	0	1	0	1	0	2	1	1	0	0	1	0	0	0	0	0	0	0	0	0	0	1	2	2	1	1	1	1
1069	10110694	1	1	2	2	2	1	2	3	2	1	2	2	2	2	1	1	1	1	0	1	2	1	1	0	0	1	2	1	1	2	0	0	0	1	2	0	1	2	1	0	0	0	1	1	1	1	1	1
1070	10110694	0	0	0	0	0	0	0	0	0	0	0	0	0	0	1	0	0	0	0	0	0	1	0	0	0	0	0	0	1	0	0	0	0	0	0	0	0	0	0	0	0	1	1	2	1	1	1	2
1071	10110694	0	0	1	0	0	1	0	0	0	0	1	0	1	1	0	0	1	0	0	0	0	0	0	1	0	0	0	0	1	0	0	0	0	0	0	0	0	0	0	0	0	0	1	1	1	1	1	1
1072	10110694	0	0	0	0	0	0	0	0	0	0	0	0	2	0	0	0	0	0	0	0	0	0	0	0	0	0	0	0	0	0	0	0	0	0	0	0	0	0	0	0	0	1	1	1	1	1	1	1
1073	10110694	0	0	0	1	0	0	1	0	0	0	1	1	0	3	2	1	2	3	0	0	3	2	0	1	1	0	0	0	2	3	1	1	1	1	0	1	0	0	3	0	3	3	1	1	1	1	1	1
1074	10110694	0	0	0	0	0	0	0	0	1	0	0	0	0	0	0	1	1	0	0	0	0	0	0	0	1	0	0	0	0	0	0	0	0	0	0	0	0	0	0	0	0	0	2	1	1	1	1	1
1075	10110694	0	0	0	1	0	0	0	0	0	0	1	0	1	2	0	0	2	0	0	0	0	0	1	0	1	2	2	2	1	0	0	0	0	0	0	0	0	0	0	0	0	0	2	2	2	1	1	1
1076	10110694	0	0	0	0	0	0	0	0	0	0	0	0	0	0	0	0	1	0	0	0	1	1	1	0	1	1	1	0	0	0	0	0	0	0	0	0	0	1	0	0	0	0	1	1	1	1	1	1
1077	10110694	0	0	0	0	0	0	0	0	1	0	1	0	1	0	0	0	0	0	0	0	3	1	1	0	0	0	2	1	2	0	2	0	0	0	0	0	0	0	0	0	0	3	2	1	1	1	2	3
1078	10110694	0	0	0	1	0	0	0	0	0	0	0	0	0	0	0	0	0	0	0	0	0	1	0	0	0	0	0	0	0	0	0	0	0	0	0	0	0	0	0	0	0	1	2	1	1	1	1	1
1079	10110694	0	0	0	0	0	0	0	0	0	0	1	0	1	0	0	0	0	0	1	0	0	0	0	0	0	0	0	0	1	0	0	0	0	0	0	0	0	0	0	0	0	2	1	1	1	1	1	1
1080	10110694	0	0	0	0	0	0	0	0	0	0	0	0	0	0	0	0	0	0	0	0	0	0	0	0	0	0	0	0	0	0	0	0	0	0	0	0	0	0	0	0	0	1	2	1	1	1	1	1
1081	10110694	0	0	0	0	0	0	0	0	0	0	0	0	0	0	0	1	1	0	0	0	0	1	0	0	0	0	0	0	1	1	0	0	0	0	0	0	0	0	1	0	0	3	2	2	1	1	2	1
1082	10110694	0	0	0	0	0	0	0	0	0	0	1	0	0	0	0	0	0	0	0	0	0	0	0	0	0	0	0	0	0	0	0	0	0	0	0	1	0	0	1	0	0	2	2	1	1	1	1	1
1083	10110694	0	0	0	0	0	0	0	0	0	0	0	0	1	0	0	0	0	0	0	0	0	0	0	0	0	1	0	0	0	0	0	0	0	0	0	0	0	0	0	0	0	1	2	1	1	1	2	1
1084	10110694	1	3	1	1	1	2	2	1	1	3	0	0	2	2	2	0	1	2	2	0	2	1	0	0	2	3	3	3	1	3	1	1	0	0	2	3	1	1	3	0	2	2	1	1	1	1	1	1
1085	10110694	0	0	0	0	0	0	0	0	0	0	1	1	1	0	0	0	1	0	0	0	1	0	1	0	0	0	1	0	0	0	0	0	0	0	0	0	0	0	0	0	0	1	2	1	1	1	2	1
1086	10110694	0	0	0	0	0	0	0	0	0	3	0	0	0	0	0	0	0	0	0	0	0	1	1	1	0	0	0	0	1	0	0	0	0	0	0	0	0	0	0	0	0	1	2	2	1	2	2	2
1087	10110694	0	0	2	0	0	1	1	1	0	0	1	1	1	0	0	0	1	0	0	0	0	0	0	0	0	0	0	0	1	0	0	0	0	1	0	0	0	0	0	0	0	2	2	2	1	1	1	2
1088	10110694	1	2	2	3	2	3	2	2	1	1	2	3	1	2	2	0	1	2	0	0	1	1	2	1	1	2	0	1	3	1	2	0	0	2	0	0	1	2	1	0	0	2	4	4	3	4	4	2
1089	10110694	0	0	0	0	0	0	0	0	0	0	0	0	0	0	0	0	0	0	0	0	0	0	0	0	0	0	0	0	0	0	0	0	0	0	0	0	0	0	0	0	0	0	1	1	1	1	1	1
1090	10110694	0	0	1	1	0	2	0	0	1	0	0	1	0	0	0	0	1	0	0	0	0	0	0	1	1	0	1	0	1	1	0	1	0	0	0	1	0	0	0	0	1	2	2	1	1	1	1	2
1091	10110694	0	0	1	0	1	1	1	3	2	1	1	1	1	1	2	1	1	1	1	1	1	2	1	3	1	3	3	2	1	2	1	1	1	1	2	2	2	1	2	2	2	3	2	2	2	3	3	1
1092	40440250	0	1	0	1	0	0	1	0	0	0	1	1	1	1	1	0	1	0	0	0	0	0	0	0	0	1	0	0	1	1	0	0	0	0	0	0	0	0	0	0	1	2	1	1	1	1	1	1
1093	40440250	0	0	0	0	0	0	1	0	0	0	1	0	0	0	0	0	1	0	0	0	0	0	0	1	0	0	1	1	0	0	0	0	0	0	0	0	0	0	0	0	0	1	1	1	1	1	1	1
1094	40440250	0	1	1	0	2	1	1	2	1	0	0	1	0	1	0	0	0	0	0	0	0	0	0	0	0	1	1	0	1	1	1	0	0	1	0	0	0	1	1	0	0	0	3	2	2	2	2	2
1095	40440250	0	0	0	1	0	0	0	0	0	0	1	0	0	1	0	0	1	0	0	0	0	1	1	2	0	0	0	1	1	1	1	0	0	0	0	0	0	0	1	0	0	0	2	1	1	2	2	3
1096	40440250	0	0	1	1	1	1	1	1	0	0	1	0	0	3	1	0	1	0	0	1	0	0	0	1	1	0	1	0	1	0	2	0	0	0	0	1	0	0	0	0	0	1	2	1	1	1	1	2
1097	40440250	1	1	0	0	1	2	1	0	0	0	0	1	2	0	1	1	2	0	1	1	0	0	2	1	1	1	0	0	1	1	2	0	0	0	0	0	0	0	0	0	0	2	1	1	1	1	1	1
1098	40440250	0	0	0	1	0	1	1	2	0	0	1	0	2	0	1	3	3	2	0	0	0	2	0	1	3	2	1	1	0	2	1	1	1	0	0	0	0	0	2	1	1	2	1	1	1	1	1	1
1099	40440250	0	2	2	1	1	2	2	2	1	0	2	1	1	2	1	1	1	0	0	0	0	0	0	1	0	1	1	1	2	0	3	0	1	1	1	0	0	1	1	1	0	1	1	1	1	1	1	1
1100	40440250	0	0	0	0	0	0	0	0	0	0	0	0	0	0	0	0	1	1	1	0	0	0	0	0	1	0	2	0	0	0	0	0	0	0	0	0	0	1	1	0	0	0	1	1	1	1	1	1
1101	40440250	1	3	2	2	2	1	1	0	1	0	3	2	1	1	1	2	2	2	2	2	2	3	2	3	3	3	3	3	2	1	3	3	3	3	1	2	1	2	3	1	3	3	1	1	1	1	1	1
1102	40440250	1	1	1	2	1	0	1	1	1	0	1	1	2	3	2	1	2	0	0	1	0	1	1	2	2	1	1	1	2	2	3	1	1	2	1	0	0	1	0	0	0	2	3	2	1	1	1	2
1103	40440250	0	1	1	0	1	1	1	1	1	0	1	1	1	2	1	1	2	0	0	0	0	2	0	2	1	1	0	1	2	2	2	0	0	2	0	0	0	1	2	0	0	1	2	2	2	1	2	2
1104	40440250	0	1	1	1	1	1	0	0	0	0	1	0	0	1	1	0	1	1	0	1	3	1	1	1	1	1	1	2	1	1	1	0	1	1	0	0	0	2	2	0	1	0	2	2	1	1	2	3
1105	40440250	2	1	0	2	1	0	1	1	0	0	1	2	1	1	2	0	1	0	0	1	0	1	1	1	2	1	0	2	2	2	2	0	1	1	0	0	0	1	1	0	1	1	1	1	1	1	1	1
1106	40440250	0	0	0	0	0	1	0	0	0	3	3	1	0	1	0	0	1	0	0	0	0	1	2	0	0	1	3	2	0	0	0	0	0	0	0	1	0	0	1	0	0	3	1	1	1	1	1	1
1107	40440250	0	1	2	1	0	1	2	0	1	0	1	0	0	0	1	1	1	0	1	1	0	0	0	0	1	1	0	1	3	1	2	1	0	0	0	0	0	0	0	0	0	3	1	2	1	1	1	1
1108	40440250	0	1	1	1	1	0	1	1	1	0	1	1	2	2	1	1	1	0	0	1	0	0	1	0	1	1	1	1	1	1	2	1	1	1	0	2	0	1	0	1	2	2	2	2	1	2	2	2
1109	40440250	0	1	0	1	0	0	2	1	1	0	1	0	1	1	1	1	1	0	1	0	0	1	1	1	0	0	1	1	1	1	1	0	1	0	0	0	0	0	0	0	1	2	1	1	1	1	1	1
1110	40440250	0	0	2	0	0	0	2	0	0	0	1	0	0	1	1	0	0	0	0	0	0	1	1	0	0	0	1	0	0	0	0	0	0	0	0	0	0	0	0	0	0	0	1	1	1	1	3	2
1111	40440250	0	1	1	0	2	1	1	1	1	0	1	0	1	1	0	0	0	1	0	0	0	1	0	1	1	0	0	1	1	1	1	0	0	0	0	0	0	0	0	0	0	0	1	1	1	1	1	3
1112	40440250	0	1	0	0	0	0	0	1	0	0	1	0	1	1	0	0	1	0	0	0	0	0	1	0	0	0	0	0	2	1	1	0	0	1	0	0	0	1	1	0	0	1	2	2	3	2	3	3
1113	40440250	0	0	0	0	0	0	0	1	0	0	0	0	1	0	0	0	1	0	0	0	0	1	1	0	0	0	1	0	0	0	1	0	0	0	0	0	0	0	0	0	0	1	1	1	1	1	1	2
1114	40440250	0	0	0	0	0	1	0	1	0	0	0	0	0	0	0	0	1	0	0	0	0	2	1	0	1	0	0	0	0	0	1	0	0	0	0	1	0	0	0	0	0	0	1	1	1	1	1	3
1115	40440250	0	0	0	1	0	0	0	0	0	0	1	0	0	0	0	0	1	1	0	0	0	1	1	1	0	1	0	1	1	0	1	0	0	0	0	0	0	1	1	0	1	0	4	1	1	1	1	1
1116	40440250	0	0	0	1	1	1	1	2	3	0	0	1	1	1	0	0	1	0	0	0	0	0	1	1	1	1	0	2	1	0	2	0	2	0	0	0	0	1	0	0	0	0	1	1	1	1	1	1
1117	40440250	1	1	1	2	0	0	1	1	1	0	1	1	1	1	1	1	1	0	0	0	0	1	0	0	1	1	1	1	1	1	2	0	1	1	0	0	0	1	0	0	0	0	1	1	1	1	1	1
1118	40440250	0	0	0	1	1	1	1	1	1	0	2	1	1	1	0	0	2	0	0	0	0	1	1	1	1	1	1	1	2	2	2	0	1	1	1	1	0	2	0	0	1	3	1	1	1	1	1	1
1119	40440250	0	1	0	1	1	0	0	0	0	0	1	0	1	1	0	1	2	1	0	1	0	1	1	0	2	1	0	0	1	1	1	0	1	1	0	0	0	1	1	0	1	1	2	1	1	1	2	1
1120	40440250	0	0	0	1	1	0	1	0	1	0	1	0	0	1	0	0	1	1	0	1	0	0	2	1	1	1	2	0	0	0	1	1	1	0	1	0	0	0	0	0	0	0	2	2	2	2	1	3
1121	40440250	1	0	0	1	1	0	2	0	0	0	2	0	0	0	0	0	2	0	0	0	0	2	1	1	3	0	2	0	0	0	0	0	0	0	0	0	0	0	1	0	0	1	1	1	1	1	1	1
1122	40440250	0	1	2	1	0	1	0	1	1	0	2	0	0	0	0	0	0	0	0	0	0	1	1	1	1	0	1	1	1	0	1	0	0	0	0	0	0	0	0	0	0	0	4	1	1	1	1	2
1123	40140242	0	1	0	1	0	0	1	0	0	0	1	0	1	0	0	0	2	0	0	0	0	0	0	0	0	0	0	0	0	0	0	0	0	0	0	0	0	0	0	0	0	1	1	1	1	1	1	1
1124	40140242	1	0	0	1	1	2	1	1	1	1	3	1	2	3	1	0	0	2	3	1	0	2	0	1	1	1	1	0	1	1	1	2	0	0	1	1	1	0	0	1	1	3	1	1	1	1	1	1
1125	40140242	0	1	2	1	0	1	1	0	0	0	0	0	1	1	1	1	1	0	0	0	0	0	0	1	0	0	1	0	1	0	1	0	1	0	0	0	0	0	1	0	0	0	1	1	1	1	1	1
1126	40140242	2	3	3	3	2	3	2	3	2	3	2	2	1	3	2	3	2	0	0	0	0	1	2	3	3	3	1	3	3	2	2	1	3	3	1	0	1	3	1	0	3	2	2	2	2	3	2	2
1127	40140242	1	1	2	2	0	0	1	1	1	3	3	2	0	2	0	0	2	0	0	0	2	2	0	2	1	1	3	2	2	2	2	1	2	0	0	1	0	0	2	0	1	0	4	2	3	1	1	1
1128	40140242	1	1	2	2	0	1	1	1	0	0	1	1	1	0	1	0	1	0	0	0	2	1	0	0	0	1	1	0	1	1	2	0	0	0	0	1	0	1	1	0	0	0	2	1	1	1	2	1
1129	40140242	1	2	2	3	1	1	1	2	2	1	1	1	1	2	1	1	2	0	0	2	0	0	0	1	1	2	3	3	0	0	0	1	1	1	0	2	1	0	0	0	0	0	2	2	2	3	3	1
1130	40140242	1	1	2	2	1	0	1	0	1	0	1	1	1	1	1	0	2	1	0	1	0	1	0	0	1	0	1	0	0	0	1	0	1	0	0	0	0	0	1	0	0	1	1	1	1	1	1	1
1131	40140242	0	1	0	0	0	0	0	0	0	0	1	0	2	0	0	1	1	0	0	0	0	1	1	0	0	0	1	0	1	1	1	0	0	0	0	0	0	0	0	0	1	1	1	1	1	1	1	1
1132	40140242	0	0	0	1	0	0	0	0	0	0	0	0	1	0	0	1	1	0	1	0	0	0	0	0	0	1	0	0	0	1	1	0	0	0	0	0	0	0	0	0	1	1	1	1	1	1	1	1
1133	40140242	1	1	2	2	2	1	2	2	1	0	3	1	1	3	2	1	2	1	0	3	3	1	0	1	2	3	1	1	3	3	3	0	0	1	1	1	2	2	1	0	3	0	3	2	4	1	2	4
1134	40140242	0	1	0	0	0	0	0	0	0	0	0	0	1	0	1	0	0	0	0	0	0	0	0	0	0	0	1	0	0	0	0	0	0	0	0	0	0	0	0	0	0	0	1	1	1	1	1	1
1135	40140242	1	0	0	1	0	0	0	0	1	0	0	0	0	2	0	0	1	0	1	1	1	0	0	0	0	3	3	3	0	1	1	1	0	0	0	0	0	0	3	2	2	2	1	1	1	1	1	1
1136	40140242	0	1	1	0	1	1	0	0	0	1	0	1	1	0	1	0	1	1	0	0	0	0	0	1	0	0	1	0	1	1	0	0	0	1	0	0	0	0	0	0	1	0	2	1	1	1	1	1
1137	40140242	2	1	2	2	1	0	1	1	1	0	2	1	2	2	0	0	3	2	0	0	0	1	1	2	2	1	2	0	1	1	1	0	0	1	1	0	0	2	0	0	0	2	1	1	1	1	1	1
1138	40140242	0	1	0	2	1	1	0	0	0	0	0	0	1	1	0	0	1	0	0	1	0	0	0	0	0	0	1	1	0	0	0	0	0	0	0	0	0	0	0	0	0	0	1	1	1	1	1	1
1139	40140242	0	1	0	1	0	0	0	0	1	0	1	1	1	2	0	0	2	0	0	0	1	1	0	0	0	0	1	0	0	0	0	0	0	0	0	0	0	0	1	0	1	0	2	1	1	1	1	1
1140	40140242	1	2	2	1	0	1	2	1	0	0	1	1	1	2	2	1	1	0	0	0	0	1	0	2	2	3	1	1	3	2	3	0	3	3	2	0	0	2	1	0	0	3	1	1	1	1	1	1
1141	40140242	0	0	0	2	0	0	0	0	0	0	1	0	0	0	0	0	1	0	0	1	0	1	0	1	1	0	2	3	0	0	0	0	3	1	0	0	0	0	3	0	2	0	1	1	1	1	1	1
1142	40140242	0	0	0	0	0	1	0	0	0	0	0	0	1	0	1	1	0	0	1	0	0	1	1	1	0	1	2	1	1	1	0	1	1	1	0	1	1	1	1	1	1	2	1	1	1	1	1	1
1143	40140242	0	0	0	0	0	0	0	0	1	0	2	0	0	0	1	0	1	0	0	0	1	1	0	0	0	0	0	0	0	0	0	0	0	0	0	0	0	0	0	0	0	0	1	1	1	1	1	1
1144	40140242	0	0	0	0	0	0	1	0	1	0	1	0	0	2	1	0	1	0	0	1	0	0	1	1	0	0	1	1	1	1	1	0	1	0	1	0	0	0	1	0	0	0	1	1	1	1	1	1
1145	20120110	2	1	0	1	1	1	1	1	1	1	1	1	1	1	0	1	1	1	2	1	1	3	1	3	2	1	3	3	2	2	1	0	0	0	0	0	0	1	1	0	0	0	2	2	1	1	2	2
1146	20120110	2	0	0	2	0	1	0	0	2	1	1	0	0	0	0	1	2	0	0	0	0	2	1	2	1	0	3	3	0	1	9	0	0	0	1	0	0	2	2	1	0	1	1	1	1	2	1	3
1147	20120110	0	0	0	0	0	1	0	0	0	0	1	1	1	0	0	1	1	0	0	0	1	0	0	0	0	0	1	0	1	2	0	0	2	0	0	0	0	0	0	0	2	2	2	1	1	1	1	1
1148	20120110	0	0	0	0	0	0	0	0	0	0	1	0	0	0	0	0	0	1	1	0	0	0	0	2	0	0	1	0	1	0	0	0	0	0	0	0	0	0	0	0	0	0	1	1	1	1	1	1
1149	20120110	0	0	0	0	0	1	1	0	1	0	0	0	1	0	0	0	0	1	0	0	1	1	1	1	0	0	0	0	1	0	0	0	0	0	0	0	0	0	0	0	0	1	2	1	1	1	1	1
1150	20120110	0	0	0	1	0	0	0	0	0	0	1	0	0	0	0	0	1	0	0	0	0	0	0	0	0	0	1	0	0	0	0	0	0	0	0	0	0	0	0	0	0	1	1	1	1	1	1	1
1151	20120110	0	0	0	0	0	0	0	0	0	0	0	0	0	0	0	0	0	0	0	0	2	0	0	1	0	0	0	0	1	0	0	0	0	0	0	0	0	0	0	0	0	1	2	2	2	3	1	1
1152	20120110	0	1	0	1	1	1	0	0	1	0	1	1	1	0	0	0	0	0	0	1	0	2	2	1	2	3	1	1	1	3	1	2	1	1	2	3	2	2	2	1	0	0	1	1	1	1	1	1
1153	20120110	0	0	0	0	0	0	0	0	1	0	0	0	0	0	0	0	0	0	0	0	2	0	0	0	0	1	0	0	0	1	0	0	0	0	0	0	0	0	0	0	0	1	1	1	1	1	1	1
1154	20120110	1	0	0	1	0	0	1	0	1	0	1	0	0	1	0	0	0	0	0	0	0	1	0	2	0	1	2	1	1	1	0	0	0	1	0	0	0	0	0	0	0	1	2	3	2	1	2	1
1155	20120110	0	0	0	1	0	0	0	0	1	0	0	0	0	0	0	0	1	0	0	0	0	1	0	0	0	0	2	0	1	0	0	0	0	0	0	0	0	0	0	0	0	0	1	1	1	1	1	1
1156	20120110	1	2	2	3	2	1	2	2	2	1	2	2	2	2	3	0	2	2	2	0	2	1	1	1	1	1	1	1	1	1	1	1	1	1	1	1	1	1	1	1	1	1	1	2	2	2	2	2
1157	20120110	1	1	0	2	1	0	1	2	2	0	1	0	2	1	1	0	1	2	0	0	0	1	1	1	0	1	1	1	0	2	1	0	1	0	0	0	1	1	0	0	1	1	4	2	1	1	2	2
1158	20120110	0	0	0	0	0	0	0	0	0	0	1	0	0	0	0	0	1	1	1	1	0	1	0	1	0	0	1	0	0	0	0	0	1	0	0	0	0	0	1	0	1	1	1	1	1	1	1	1
1159	20120110	0	0	1	0	1	1	0	1	0	0	1	0	0	0	0	0	0	0	0	0	3	0	1	2	0	1	0	2	1	1	0	0	1	0	0	0	0	0	0	0	1	2	2	1	1	2	2	1
1160	20120110	2	1	0	1	0	0	0	0	1	0	1	0	0	1	0	0	1	0	0	0	0	0	1	2	1	1	0	0	1	0	0	1	0	0	0	1	0	1	0	0	0	1	1	1	1	1	1	1
1161	20120110	1	1	1	2	0	0	0	1	1	1	1	0	1	1	0	0	0	1	0	0	0	0	0	1	1	2	0	1	1	1	1	0	0	1	1	0	1	0	0	0	0	0	2	2	2	1	2	2
1162	20120110	0	0	0	0	1	0	0	1	2	0	1	0	1	0	0	0	1	2	1	0	0	1	0	0	0	2	0	0	1	0	1	0	0	0	0	0	0	0	1	0	0	0	1	1	1	1	1	2
1163	20120110	0	1	0	0	0	0	1	1	1	0	0	0	0	1	2	0	0	0	0	0	0	0	1	3	0	0	1	2	1	3	1	0	0	0	0	0	0	0	1	0	1	2	1	1	1	1	1	1
1164	20120110	0	0	0	0	0	0	0	0	0	0	0	1	0	0	0	1	0	0	0	0	0	0	0	0	0	0	0	2	1	0	0	0	0	0	0	0	0	0	0	0	0	0	1	1	1	1	1	1
1165	20120110	0	2	0	3	1	2	0	3	0	0	3	0	1	1	0	1	2	0	1	9	1	2	1	2	0	3	3	2	3	1	0	0	0	0	2	1	0	1	3	0	0	1	4	4	4	4	2	1
1166	20120110	0	0	0	0	0	0	0	0	0	0	0	0	0	0	0	0	0	0	0	0	0	0	0	0	0	0	0	1	0	0	0	0	0	0	0	0	0	0	0	0	0	0	1	1	1	1	1	1
1167	20120110	0	0	0	1	1	0	1	0	1	0	1	0	1	0	1	0	1	0	0	0	0	1	2	2	2	1	2	1	2	1	1	1	2	0	1	1	1	1	1	0	0	1	2	2	2	1	2	2
1168	20120110	1	0	1	1	1	1	1	0	1	0	2	0	1	1	0	0	2	1	1	0	0	1	1	1	0	0	2	2	2	0	2	2	0	0	0	0	0	0	0	0	0	2	1	1	1	1	1	1
1169	20120110	1	0	1	1	0	0	0	0	0	0	2	1	2	1	0	0	1	0	0	1	0	1	1	1	0	1	1	1	0	1	0	1	0	0	1	2	0	0	1	0	1	2	2	3	3	1	1	1
1170	20120110	1	1	0	1	2	2	1	1	2	0	2	0	1	1	0	0	1	0	0	0	0	1	2	0	0	1	1	0	0	0	1	0	0	0	0	0	1	1	0	0	0	1	1	1	1	1	1	1
1171	20120110	0	0	0	0	0	1	1	0	0	0	0	0	1	3	0	0	1	0	1	0	3	0	0	1	0	1	1	1	2	1	1	0	0	1	1	0	0	0	0	0	1	1	1	1	1	1	2	1
1172	20120110	0	0	0	0	0	0	0	0	0	0	0	0	0	0	0	0	0	0	0	0	0	1	0	0	0	0	1	0	0	0	0	0	0	0	0	0	0	0	0	0	0	0	1	1	1	1	1	1
1173	20120110	0	1	0	0	0	0	1	0	1	0	1	0	1	1	0	0	1	0	1	1	0	0	0	0	0	0	0	0	1	0	0	0	0	0	0	0	0	0	1	0	0	1	2	2	1	2	2	2
1174	20120110	0	1	1	0	1	1	1	1	1	0	1	0	1	1	1	0	0	0	0	1	0	0	0	0	0	0	1	1	0	0	0	0	0	0	0	0	0	0	1	0	0	0	2	1	1	1	1	1
1175	20120110	0	0	0	0	1	1	0	0	0	0	1	0	0	0	0	0	0	0	0	1	0	1	0	0	0	0	0	1	0	1	0	0	0	0	0	0	0	0	0	0	1	1	2	1	1	2	2	1
1176	20120110	0	0	0	0	0	1	0	0	1	0	0	0	0	0	0	0	1	0	2	0	0	0	0	1	9	0	0	0	0	1	0	0	0	0	0	0	0	0	0	0	0	3	1	2	1	1	1	1
1213	20120552	0	0	0	2	0	0	0	0	1	0	2	2	0	0	0	1	0	0	0	0	0	0	0	0	0	0	1	0	0	0	0	0	0	0	0	0	0	0	0	0	0	0	1	1	1	1	1	1
1214	20120552	0	0	0	1	0	1	0	1	0	0	0	0	0	0	0	2	1	0	1	0	1	0	1	1	0	2	1	3	1	1	2	0	0	0	1	0	0	1	1	0	0	2	2	1	1	1	1	2
1215	20120552	0	0	0	0	0	1	0	1	1	0	0	0	1	1	0	0	0	0	0	0	1	0	0	0	0	0	0	0	0	0	0	0	0	0	0	0	0	0	0	0	0	2	2	1	1	1	1	1
1216	20120552	0	0	0	0	0	0	0	0	0	0	0	0	0	0	0	0	0	0	1	0	0	0	0	0	0	0	1	0	0	0	0	0	0	0	0	0	0	0	0	0	0	3	4	4	1	1	1	2
1217	20120552	1	1	0	0	0	1	1	1	0	0	1	1	0	1	0	1	1	0	0	0	0	1	1	2	2	2	0	1	0	0	0	0	0	0	1	0	0	0	0	0	0	0	1	1	1	1	1	1
1218	20120552	0	1	0	0	1	1	1	1	0	0	0	1	1	0	0	0	1	0	0	0	1	0	2	1	0	0	0	0	2	1	2	0	0	0	0	0	0	0	0	0	0	0	2	1	1	1	1	2
1219	20120552	1	0	0	0	0	0	0	0	0	0	0	0	0	0	0	0	0	0	0	0	0	0	0	0	0	0	0	0	0	0	0	0	0	0	0	0	0	0	0	0	0	0	2	1	1	1	1	1
1220	20120552	0	1	2	2	1	1	1	0	2	0	2	1	1	3	1	1	1	2	1	0	0	0	0	1	0	1	1	0	1	2	2	0	1	1	1	0	0	2	1	0	2	0	2	2	3	4	2	2
1221	20120552	0	0	0	0	0	0	0	0	0	0	0	0	0	0	0	0	1	0	0	1	0	0	0	0	0	0	1	0	0	0	0	0	0	0	0	0	0	0	1	0	0	0	1	1	1	1	1	1
1222	20120552	0	0	0	0	0	0	0	0	0	0	0	0	0	0	0	0	0	0	0	0	2	0	1	0	0	0	0	0	0	0	0	0	0	0	0	0	0	0	0	0	0	1	1	1	1	1	1	1
1223	20120552	0	1	1	0	1	1	0	1	0	0	1	0	1	2	1	1	0	0	0	1	0	2	0	0	0	2	0	1	1	1	0	1	0	0	0	0	0	1	1	0	1	1	1	3	1	1	1	1
1224	20120552	0	0	0	0	0	0	1	0	0	0	0	0	0	0	0	0	0	0	0	1	0	0	0	0	0	0	0	0	0	0	0	0	0	0	0	0	0	2	0	0	0	0	1	1	1	1	1	1
1225	20120552	1	0	0	1	0	1	1	0	1	0	1	0	0	0	0	0	1	0	0	0	0	1	0	1	0	0	1	1	0	0	0	0	0	0	0	0	0	0	0	0	0	0	1	1	1	1	1	1
1226	20120552	0	1	0	1	0	0	1	1	1	0	1	0	0	1	1	0	1	0	0	0	0	0	1	0	1	1	1	0	0	1	0	0	0	0	0	0	0	0	0	0	0	0	1	1	1	1	1	1
1227	20120552	0	0	2	2	2	1	1	2	1	0	1	1	0	3	2	0	1	3	0	0	0	1	1	2	0	3	2	2	2	1	1	0	0	0	0	0	0	0	1	0	0	2	2	2	3	1	2	2
1228	20120552	0	0	0	0	0	0	1	1	1	0	0	0	1	1	0	0	1	0	0	1	0	0	1	0	0	1	1	2	1	1	0	0	1	0	0	0	0	0	1	0	1	1	1	1	1	1	1	1
1229	20120552	1	0	2	1	1	1	2	0	0	0	2	0	0	2	1	0	1	0	0	1	0	0	1	2	2	2	0	2	2	1	2	0	3	1	0	0	0	2	2	0	2	3	1	2	1	3	3	1
1230	20120552	1	0	0	0	0	0	0	0	0	0	1	0	1	2	0	0	0	1	0	0	2	1	0	0	0	1	0	0	1	0	1	0	0	1	0	0	0	0	0	0	0	0	1	1	1	1	1	1
1231	20120552	0	2	1	1	1	1	1	1	1	0	1	1	2	1	1	1	1	0	0	1	0	0	0	1	1	2	2	2	2	2	1	0	0	0	0	0	0	1	2	0	0	1	3	3	2	1	2	1
1232	20120552	1	1	0	3	1	1	2	2	1	1	2	0	1	1	1	0	0	1	0	0	0	1	0	0	2	0	1	0	1	2	1	0	0	2	0	0	0	2	0	0	0	1	1	1	1	1	1	2
1233	20120552	0	1	0	0	0	0	1	1	0	0	0	0	1	2	1	1	1	0	0	0	0	1	0	1	1	0	1	1	0	1	0	0	1	1	0	1	0	1	2	0	0	1	1	1	1	1	1	1
1234	20120552	0	1	0	0	0	0	0	0	1	0	1	0	0	1	0	0	1	0	0	0	1	0	0	1	0	0	1	0	0	0	0	0	0	0	0	0	0	0	0	0	0	0	1	1	1	1	1	2
1235	20120552	0	2	1	3	1	3	2	1	1	0	1	1	1	1	1	1	1	2	0	1	0	1	1	0	1	1	1	1	1	0	0	1	0	1	0	1	0	0	1	0	0	1	1	1	1	1	1	1
1236	20120552	0	0	0	0	0	0	0	1	0	0	1	0	0	0	0	0	1	0	0	0	0	0	0	0	0	0	0	0	0	0	0	0	0	0	0	0	0	0	0	0	0	0	1	1	1	1	1	1
1237	20120552	0	0	0	0	0	0	1	1	1	1	0	0	0	1	0	0	1	0	0	0	0	0	0	0	0	1	1	1	0	1	0	0	0	0	0	0	0	0	0	0	0	0	1	1	1	1	1	2
1238	20120552	0	1	0	0	0	0	0	0	0	0	1	0	2	0	1	0	1	0	0	0	0	0	0	1	0	0	3	1	2	0	0	0	0	0	0	0	0	0	1	0	0	0	1	1	1	1	1	3
1239	20120552	0	1	0	0	1	1	3	1	1	0	1	0	1	2	1	1	1	0	1	0	2	1	1	0	0	2	2	2	1	1	1	2	1	1	1	1	0	1	0	1	2	2	1	1	1	1	2	1
1240	20120552	0	0	0	0	0	0	2	0	1	0	0	0	0	0	0	0	0	0	0	1	0	0	0	0	0	0	2	9	1	2	1	0	1	0	0	0	0	0	0	0	1	0	1	1	1	1	1	1
1241	20120552	1	1	0	0	1	1	1	1	0	0	0	1	1	0	0	0	0	1	1	1	0	2	1	3	0	1	2	2	1	1	1	9	2	3	2	2	1	2	1	0	1	2	1	3	1	2	3	3
1242	20120552	0	0	0	0	0	0	0	0	1	0	2	0	1	1	1	0	1	0	0	0	0	1	1	0	1	1	1	2	2	2	0	1	0	2	0	0	0	2	2	1	1	2	1	1	1	1	1	1
1243	20120552	0	2	0	0	0	0	0	0	0	0	0	0	2	2	0	0	0	0	0	0	0	0	0	0	0	0	0	0	0	0	0	0	0	0	0	0	0	0	0	0	1	1	1	1	2	1	1	1
1244	20120552	0	1	1	2	0	1	1	1	2	1	1	2	2	1	1	0	1	0	0	1	1	1	0	1	1	1	1	0	0	0	1	0	0	0	0	0	0	1	1	0	1	0	1	1	1	1	1	1
1245	20120552	0	0	0	0	0	0	0	0	0	0	0	1	0	0	0	0	0	0	0	0	0	0	1	1	0	0	1	0	0	0	0	0	0	1	0	0	0	0	0	0	0	1	2	2	1	2	1	2
1246	20120552	0	1	0	1	1	2	1	1	3	0	2	1	0	1	3	0	1	2	2	0	1	1	1	2	1	0	3	2	2	3	1	0	2	0	0	1	1	0	0	0	2	1	1	1	2	2	1	1
1247	20120552	1	0	1	1	0	1	0	0	1	1	1	0	1	0	0	1	2	0	0	0	0	0	0	1	0	0	0	1	2	0	0	0	3	1	0	0	0	0	0	0	0	0	1	1	1	1	1	1
1248	20120549	0	0	0	0	0	0	0	0	0	0	0	0	0	0	0	0	0	0	0	0	0	1	0	0	1	0	1	0	0	0	0	0	0	0	0	0	0	0	0	0	0	1	1	1	1	1	1	1
1249	20120549	0	0	0	0	0	0	0	0	0	0	0	0	0	0	0	0	0	0	0	0	0	1	1	1	0	0	0	0	1	1	1	0	0	1	0	0	0	1	0	0	0	0	1	1	1	1	1	1
1250	20120549	0	0	0	0	0	0	0	0	0	0	1	0	0	0	0	0	1	0	2	0	0	0	0	1	0	0	0	0	1	1	1	0	0	0	0	0	0	0	0	0	0	2	1	1	1	1	1	1
1251	20120549	0	1	0	0	0	0	1	1	0	0	1	0	1	1	1	0	1	1	0	0	0	0	1	0	0	1	0	1	0	0	1	0	0	0	0	0	0	0	0	0	0	0	1	1	1	1	1	1
1252	20120549	1	1	1	2	0	1	1	1	1	1	2	1	0	2	1	0	1	0	0	0	0	2	1	2	1	1	3	1	1	1	1	0	1	1	1	0	0	1	1	1	1	2	3	2	2	2	2	1
1253	20120549	1	0	0	1	0	0	1	0	0	0	0	0	0	0	0	0	1	2	0	1	0	1	0	0	0	0	2	0	0	1	1	0	0	0	0	0	0	0	1	0	1	1	1	1	1	1	2	1
1254	20120549	0	1	2	1	0	1	0	0	1	0	0	1	2	2	0	1	2	0	0	0	0	0	0	1	1	3	1	0	3	1	0	0	2	1	3	0	0	1	0	0	0	1	2	3	2	1	3	2
1255	20120549	0	0	0	0	0	0	0	0	1	0	0	0	0	1	0	1	2	0	0	0	0	0	1	1	1	0	1	1	0	0	0	0	0	0	0	0	0	0	0	0	0	0	1	2	1	1	1	2
1256	20120549	0	0	0	0	1	0	0	0	0	0	0	0	1	1	0	1	2	1	0	1	0	1	2	1	2	1	1	1	2	0	1	1	0	1	0	0	0	0	2	0	0	2	2	1	1	1	1	1
1257	20120549	0	1	0	0	0	1	1	0	0	0	1	0	1	0	0	0	1	0	0	0	0	0	0	0	1	0	0	0	0	0	0	0	0	0	0	0	0	0	0	0	0	1	1	1	1	1	1	1
1258	20120549	0	0	0	1	0	0	0	0	1	0	0	0	0	0	0	0	1	0	0	1	1	1	1	0	0	0	1	0	0	0	0	0	0	0	0	0	0	1	1	0	0	2	2	1	1	3	2	1
1259	20120549	0	0	0	0	0	1	0	0	0	0	0	0	0	1	0	0	1	0	0	0	0	0	0	0	0	0	1	0	0	0	0	0	0	0	0	0	0	0	1	0	0	0	1	1	1	1	1	2
1260	20120549	1	1	2	0	0	1	1	0	0	0	2	1	2	1	0	1	2	0	0	1	0	1	0	1	2	0	2	0	1	1	0	0	0	0	0	0	0	0	1	0	0	1	2	2	3	3	2	1
1261	20120549	0	0	0	0	0	0	1	1	0	0	0	1	2	1	1	1	0	0	0	0	0	0	1	1	1	2	0	1	1	1	0	0	0	0	0	0	0	0	2	0	1	2	1	1	1	2	3	2
1262	20120549	0	0	0	0	0	0	0	0	0	0	1	0	1	0	0	0	1	0	0	0	2	0	1	1	0	0	0	0	2	0	0	0	0	0	0	1	0	0	0	0	0	2	2	1	1	1	1	1
1263	20120549	0	0	0	0	1	1	1	1	0	0	1	0	0	1	0	0	1	0	0	1	0	0	1	0	0	0	1	1	0	1	1	0	1	0	0	0	0	0	0	0	0	1	1	1	1	2	2	1
1264	20120549	0	0	0	0	0	0	0	0	0	0	0	0	0	0	0	0	0	0	0	0	0	0	0	0	0	0	0	0	0	0	0	0	0	0	0	0	0	0	1	0	0	0	1	1	1	1	1	1
1265	20120549	0	2	0	0	0	0	0	0	0	0	0	0	1	0	0	0	0	0	0	0	0	0	0	0	0	0	1	0	0	0	0	0	0	0	0	0	0	0	0	0	0	2	2	2	1	1	1	2
1266	20120549	0	1	0	0	0	0	1	1	1	0	1	0	1	1	1	1	1	0	0	0	0	0	1	1	0	1	0	0	0	0	0	0	0	0	0	0	0	0	1	0	1	0	1	2	1	1	1	1
1267	20120549	0	0	0	0	0	0	0	0	0	0	0	0	0	0	0	0	0	0	0	0	0	0	0	0	0	0	0	0	0	0	1	0	0	0	0	0	0	0	0	0	0	0	1	1	1	1	1	1
1268	20120549	0	0	0	0	0	1	1	1	0	0	2	1	0	1	0	0	1	0	1	0	1	1	2	0	1	1	1	2	0	0	1	0	0	0	0	0	0	0	1	0	0	2	1	1	1	1	2	1
1269	20120549	1	0	0	0	1	0	0	0	1	0	1	0	0	0	1	1	0	0	0	0	0	1	1	1	0	0	0	1	0	0	0	0	0	0	1	0	0	0	0	0	0	0	2	1	1	1	1	1
1270	20120549	0	0	0	0	0	0	0	0	0	0	0	0	0	0	0	0	0	0	0	0	0	1	0	0	0	0	1	0	1	0	0	0	0	0	0	0	0	0	0	0	0	0	1	1	1	1	1	1
1271	20120549	0	1	1	0	0	0	0	0	1	0	1	0	1	1	0	0	1	0	0	0	0	0	1	0	0	0	0	0	0	1	0	0	0	0	0	0	0	0	0	0	0	2	2	1	1	2	1	1
1272	20120549	2	2	2	1	0	0	1	1	0	0	0	1	1	0	0	0	1	1	1	0	0	2	0	0	0	1	2	0	0	0	0	0	0	0	0	0	0	0	0	0	0	2	1	2	1	1	2	1
1273	20120549	0	0	0	0	0	0	0	0	1	0	0	0	0	0	0	0	1	2	2	0	0	1	1	0	0	0	1	1	0	1	0	0	1	0	0	0	0	0	0	1	0	1	1	1	1	1	1	2
1274	20120549	0	0	0	0	0	0	1	1	0	0	0	1	1	2	0	1	1	1	0	0	0	0	0	1	1	1	0	0	2	1	0	0	0	1	0	0	0	0	1	0	0	2	1	1	1	1	1	1
1275	20120549	0	0	0	0	0	0	0	0	0	0	0	0	0	0	0	0	0	0	0	0	0	0	0	0	0	0	0	0	0	0	0	0	0	0	0	0	0	0	0	0	0	0	1	1	1	1	1	1
1276	20120549	0	1	0	1	0	0	0	0	0	0	0	0	0	0	0	0	0	0	0	0	0	0	0	0	0	0	0	0	0	0	0	0	0	0	0	0	0	0	0	0	0	1	1	1	1	1	1	1
1277	20120549	0	0	0	0	0	0	0	0	0	0	0	0	0	0	0	0	0	0	1	0	1	0	0	0	0	0	0	0	0	0	0	0	0	0	0	0	0	0	0	0	0	0	1	1	1	1	1	2
1278	20120549	0	0	0	0	0	0	1	1	0	0	0	0	0	0	0	0	1	0	0	0	0	0	1	0	0	0	0	0	0	0	0	0	0	0	0	0	0	0	0	0	0	1	1	1	1	1	1	1
1279	20120549	0	0	0	0	0	0	0	0	0	0	0	0	0	0	0	0	0	0	0	0	1	0	1	0	0	2	2	1	0	1	0	0	0	0	0	0	0	0	0	0	0	2	2	1	1	1	1	1
1280	20120549	0	0	0	0	0	0	0	0	0	0	0	0	0	0	0	0	0	0	0	0	0	0	0	0	0	0	0	0	0	0	0	0	0	0	0	0	0	0	0	0	0	0	2	1	1	1	1	2
1281	20120549	1	0	1	1	1	1	2	0	1	0	1	0	1	0	0	0	1	0	0	0	0	0	0	0	1	1	1	0	0	0	0	1	0	0	0	1	0	0	2	0	0	0	3	2	1	1	1	1
1282	20120549	1	1	0	1	1	1	1	0	0	0	1	0	1	1	0	2	2	0	0	0	0	1	1	0	2	3	1	2	2	3	3	0	1	1	2	0	0	2	2	0	0	2	2	3	1	1	2	1
1283	20120549	0	1	1	0	0	0	0	1	0	0	1	1	0	0	0	0	1	0	0	0	1	1	1	1	1	1	0	2	1	1	0	0	0	0	0	0	0	0	1	0	1	2	1	1	1	1	1	1
1284	20120549	0	1	1	0	1	0	1	1	1	0	1	0	1	0	0	1	0	0	0	0	0	1	0	1	0	0	0	1	1	0	0	0	0	1	0	0	0	1	0	0	0	1	2	1	1	1	1	2
1285	40440155	0	0	0	0	0	0	0	0	0	0	0	0	0	0	0	0	0	0	0	0	0	0	0	0	0	0	1	0	1	0	1	0	0	0	0	0	0	0	0	0	0	0	1	1	1	1	1	1
1286	40440155	0	0	0	1	0	0	1	1	0	0	0	0	0	0	0	0	0	0	0	0	0	0	1	0	0	0	0	1	1	0	0	0	0	0	0	0	0	0	0	0	1	2	1	1	1	1	1	1
1287	40440155	1	1	2	0	1	1	0	1	1	3	0	0	0	1	2	0	1	3	1	0	1	0	1	0	2	2	0	3	1	1	1	0	0	1	1	0	0	3	0	0	0	2	1	1	1	1	1	1
1288	40440155	1	0	0	0	0	0	1	0	0	0	0	0	0	0	0	0	0	1	1	0	0	0	0	0	0	0	1	0	0	0	1	0	0	0	0	0	0	0	0	0	0	0	2	1	1	1	1	1
1289	40440155	0	1	1	0	0	0	0	0	0	0	0	0	0	0	0	0	0	0	0	1	0	1	0	1	1	0	1	1	1	0	1	1	1	0	0	1	0	0	1	0	1	0	1	1	1	1	1	1
1290	40440155	0	0	0	0	0	0	0	0	0	0	0	0	0	0	0	0	0	0	0	0	0	0	0	0	0	0	0	1	1	0	1	0	0	0	0	0	0	0	2	0	0	0	1	1	1	1	1	1
1291	40440155	0	1	0	0	0	0	0	0	0	0	1	0	0	0	0	0	0	2	0	0	0	0	0	1	0	0	0	1	0	0	2	0	0	0	0	0	0	1	0	0	0	0	1	1	1	1	1	2
1292	40440155	0	0	0	0	0	0	0	0	0	0	1	0	1	3	1	1	1	0	1	0	0	0	2	0	0	2	1	3	1	2	1	0	1	1	0	0	0	0	0	0	0	0	3	3	3	2	3	3
1293	40440155	0	1	0	0	0	0	0	0	0	0	0	0	0	0	0	0	0	0	0	0	0	0	1	0	0	1	0	0	0	1	0	0	0	0	0	0	0	0	0	0	0	1	1	1	1	1	1	1
1294	40440155	0	1	0	0	0	0	0	0	0	0	0	0	0	0	0	0	0	0	0	0	0	1	0	0	0	0	0	0	0	0	0	1	0	0	0	0	0	0	0	0	0	3	1	1	1	1	1	3
1295	40440155	0	0	0	0	0	0	0	0	0	0	1	0	0	1	0	0	1	0	0	0	0	0	0	0	1	1	1	0	0	1	0	0	1	0	0	0	0	0	1	0	0	0	1	1	1	1	2	1
1296	40440155	0	0	0	1	2	0	0	0	0	0	0	0	1	0	1	1	1	0	0	1	0	1	1	1	1	1	2	2	2	2	3	0	0	0	0	0	2	1	2	0	0	3	1	1	1	1	1	1
1297	40440155	0	0	0	0	0	0	0	0	1	0	1	1	1	0	0	1	1	1	0	0	0	0	1	1	0	0	2	0	1	0	1	0	0	0	0	0	0	0	0	0	0	3	2	1	1	2	2	2
1298	40440155	1	1	0	1	1	0	0	0	1	1	1	1	1	1	0	0	0	1	0	0	0	0	1	9	1	1	2	9	2	1	0	0	0	0	0	1	1	1	1	1	0	1	1	2	2	3	1	1
1299	40440155	0	0	0	0	0	0	0	0	0	0	0	0	0	0	0	0	0	0	0	0	0	1	1	1	0	0	1	1	0	0	0	0	2	0	0	0	0	0	0	0	1	1	1	1	1	1	1	1
1300	40440155	0	0	0	2	0	0	0	0	0	0	1	0	0	0	1	0	1	1	1	1	1	1	0	0	0	0	0	0	0	2	1	0	0	0	0	0	0	0	0	0	0	0	2	1	1	1	1	3
1301	40440155	1	2	1	2	0	1	0	0	1	0	1	0	1	0	1	0	2	0	0	0	0	1	1	1	1	1	1	1	2	1	2	1	2	2	1	0	0	1	1	0	1	1	2	2	2	1	2	1
1302	40440155	1	2	1	2	1	1	1	1	1	0	2	1	1	1	1	1	1	0	0	1	0	0	1	1	0	0	1	1	0	0	0	0	0	0	0	0	0	0	1	0	0	2	2	1	1	1	1	1
1303	40440155	0	1	0	0	0	1	0	0	0	0	0	0	0	1	0	0	1	0	0	0	0	1	0	0	0	0	0	0	1	0	0	0	0	0	0	0	0	0	0	0	0	0	1	1	1	1	1	1
1304	40440155	1	1	0	1	1	0	1	1	0	0	1	2	2	1	1	1	2	1	0	0	0	0	0	0	1	0	1	0	1	1	0	0	0	0	0	0	0	0	0	0	0	0	1	1	1	1	1	1
1305	40440155	0	0	2	1	0	0	1	1	0	0	1	0	1	1	1	0	0	0	0	0	0	0	0	1	0	1	1	1	1	1	0	0	0	0	0	0	0	1	1	0	0	1	2	1	2	2	1	2
1306	40440155	0	0	1	1	1	1	1	1	0	0	0	0	1	1	1	0	1	0	0	0	0	0	2	0	0	1	1	1	1	1	1	0	1	0	0	0	0	0	0	0	0	1	1	1	1	1	1	2
1307	40440155	0	1	0	0	1	1	0	0	0	0	1	0	1	0	0	0	1	0	0	0	1	0	1	0	2	1	2	1	1	1	0	0	1	1	1	0	0	0	0	0	0	1	1	1	1	1	1	1
1308	40440155	0	2	1	1	1	0	1	1	0	0	1	0	0	0	1	0	2	0	0	1	0	1	1	1	1	1	0	1	2	1	0	0	0	0	0	0	0	0	2	0	0	0	2	2	1	2	2	2
1309	40440155	1	1	1	3	1	0	1	0	0	0	2	0	0	0	0	0	2	0	0	0	0	0	1	0	0	0	2	0	0	0	3	0	0	0	0	0	0	0	0	0	0	2	2	1	1	1	1	3
1310	40440155	0	0	0	0	0	0	0	1	0	0	1	0	0	0	0	0	1	0	0	0	0	1	0	0	0	0	0	0	0	1	0	0	0	0	0	0	0	0	0	0	0	0	2	2	1	1	1	1
1311	40440155	1	0	0	0	0	0	0	1	0	0	0	0	0	0	0	1	1	0	0	0	0	1	0	0	0	0	1	1	1	1	0	0	0	0	0	0	0	0	0	0	0	3	2	1	1	1	1	1
1312	40440155	0	0	2	1	1	0	1	0	1	0	1	1	1	0	0	1	1	0	0	0	0	1	1	0	0	0	0	1	1	1	2	0	0	0	0	0	0	1	0	0	0	1	3	2	1	2	2	1
1313	10110154	0	2	1	3	1	2	3	2	2	0	3	1	0	3	1	0	2	1	1	0	0	1	2	2	1	2	0	1	2	3	2	1	1	1	1	0	0	0	1	0	0	2	2	2	2	1	2	3
1314	10110154	2	0	3	2	3	3	1	1	2	1	1	0	1	0	0	1	1	1	0	2	9	3	3	0	3	3	2	3	1	3	0	1	0	1	3	2	3	3	1	1	3	1	4	4	1	1	1	1
1315	10110154	0	0	0	1	0	0	0	0	0	0	0	1	0	0	0	0	1	0	0	0	0	1	0	2	0	0	1	0	1	0	0	0	1	1	0	0	0	0	0	0	1	3	1	2	1	1	1	1
1316	10110154	0	0	0	0	0	1	0	0	0	0	1	0	1	0	0	0	1	1	0	0	0	0	0	0	9	0	1	0	0	0	0	0	0	0	0	0	0	0	0	0	0	1	2	2	1	1	1	1
1317	10110154	0	2	0	1	0	0	0	0	0	0	0	0	0	0	0	1	1	1	2	2	1	0	0	1	0	0	0	0	0	0	0	0	0	0	0	0	0	0	0	0	0	0	3	1	4	2	2	1
1318	10110154	0	0	0	0	0	0	0	1	2	0	0	2	1	0	1	2	0	0	2	2	1	1	1	0	0	0	2	1	1	0	2	0	0	0	0	0	0	0	2	0	0	1	2	1	2	1	1	2
1319	10110154	0	0	0	0	0	0	0	0	0	0	1	0	0	0	0	0	1	0	0	0	0	0	0	0	0	0	0	0	0	1	0	1	0	0	0	0	0	0	0	0	0	0	4	1	1	1	1	1
1320	10110154	0	0	0	0	0	0	0	0	1	0	1	1	1	1	0	2	1	0	0	0	0	1	2	1	0	2	0	0	1	0	0	0	0	0	0	0	0	0	1	0	0	2	2	2	2	1	1	2
1321	10110154	1	1	0	2	1	0	0	0	2	0	1	0	0	0	0	1	0	0	1	0	0	0	1	1	1	1	0	1	0	0	0	1	0	0	0	0	0	0	1	0	0	3	2	1	1	1	1	2
1322	10110154	0	0	1	0	1	1	0	1	0	0	0	1	1	0	1	0	0	0	1	0	0	1	0	0	1	1	1	1	1	2	0	0	1	0	1	1	0	1	0	0	0	1	1	1	1	1	1	2
1323	10110154	0	0	0	1	1	0	0	1	0	0	0	0	0	0	0	0	1	0	0	0	0	0	0	0	0	0	1	0	1	0	0	0	0	1	0	0	0	0	0	0	0	2	3	3	1	1	1	2
1324	10110154	0	0	0	0	0	0	0	0	1	1	0	0	1	0	0	0	0	9	0	1	1	2	0	2	0	0	0	0	0	0	0	0	0	0	0	0	0	0	0	0	0	3	4	3	2	4	4	1
1325	10110154	0	2	0	0	0	0	0	0	0	0	0	2	0	0	0	0	1	0	0	0	0	0	0	1	0	0	0	0	0	0	0	0	0	0	0	1	0	0	0	0	0	1	2	1	1	2	1	1
1326	10110154	0	0	0	0	0	1	1	0	0	0	2	0	2	2	0	3	1	3	0	0	0	0	0	0	0	0	0	0	0	0	0	0	0	0	0	1	0	1	0	0	0	0	2	1	2	1	1	1
1327	10110154	1	2	1	1	2	1	2	2	0	2	1	0	2	1	0	1	1	2	3	2	0	0	1	1	3	2	1	2	1	2	1	0	0	2	2	1	0	1	0	0	1	3	1	4	4	1	2	4
1328	10110154	0	0	0	0	0	0	1	0	1	0	0	0	0	1	0	0	1	0	0	1	0	0	0	0	0	0	0	0	0	0	0	0	0	0	0	0	0	0	1	0	0	0	1	1	1	1	1	1
1329	10110154	0	0	2	1	3	1	2	0	1	2	1	3	2	0	2	3	0	1	3	2	0	3	2	3	3	2	3	3	2	3	3	2	3	3	2	3	3	2	3	3	2	0	1	4	4	4	3	2
1330	10110154	0	0	0	0	0	0	0	0	0	1	2	0	0	0	0	1	0	0	0	0	0	0	1	1	0	1	0	0	1	3	0	0	0	1	0	0	0	0	1	0	0	1	4	3	2	1	1	1
1331	10110154	0	0	0	0	0	0	0	0	0	0	0	0	0	0	0	0	0	0	0	0	0	0	0	0	0	0	0	0	0	1	0	0	0	0	0	0	0	0	0	0	0	1	1	1	1	1	1	1
1332	10110154	2	1	1	0	0	1	1	1	0	1	1	1	1	0	1	1	2	2	0	1	0	0	0	1	0	1	1	1	1	2	0	0	1	1	0	1	0	1	2	0	1	0	1	1	1	1	1	1
1333	10110154	1	0	0	0	1	1	0	0	2	0	0	0	1	0	0	0	0	1	0	0	0	1	1	1	0	1	2	2	0	1	0	0	0	0	0	0	0	0	1	0	0	1	1	1	1	1	1	1
1334	10110154	0	0	0	1	0	0	0	0	1	0	1	0	1	0	0	1	1	1	0	0	0	1	1	1	0	0	0	0	1	1	0	0	0	1	0	0	0	0	0	0	0	1	1	1	1	1	1	1
1335	10110154	0	2	0	2	1	1	1	0	1	0	0	0	0	1	1	0	1	3	0	1	0	0	0	1	0	1	0	0	1	1	0	0	0	1	0	0	0	0	2	0	0	0	3	3	2	2	2	2
1336	10110154	0	0	0	0	0	0	0	0	0	0	0	0	0	0	0	0	0	0	1	0	0	0	0	0	0	1	0	1	0	2	0	0	0	0	0	0	0	0	0	0	0	2	2	2	1	1	1	1
1337	10110154	0	0	0	0	0	0	0	0	0	0	0	0	0	0	0	1	0	0	0	0	0	0	0	1	0	0	1	0	0	0	0	0	0	0	0	0	0	0	1	0	0	0	4	1	1	1	1	1
1338	10110154	0	0	0	0	0	0	0	0	0	0	0	0	0	0	0	0	1	0	0	0	0	0	0	0	0	0	0	0	0	0	0	0	0	0	0	0	0	0	0	0	0	0	1	1	1	1	1	1
1339	10810750	0	0	0	0	0	0	0	0	0	0	1	0	0	0	0	0	0	0	1	0	0	0	0	0	0	0	0	0	1	0	0	0	0	0	0	0	0	0	0	0	0	0	1	1	1	1	1	1
1340	10810750	0	0	0	0	0	1	0	0	0	0	1	0	0	0	0	0	0	0	0	0	0	0	1	0	0	0	0	0	0	0	0	0	0	0	0	0	0	0	0	0	0	1	1	1	1	1	1	1
1341	10810750	0	1	1	0	0	1	0	1	1	0	1	1	1	0	0	0	0	0	0	0	3	1	0	9	1	1	0	0	1	2	1	1	1	1	0	0	0	2	0	0	1	1	1	2	2	1	2	1
1342	10810750	0	2	0	1	0	1	0	0	1	0	2	0	1	0	1	1	1	0	0	0	0	1	1	1	9	0	0	0	0	1	1	1	1	0	0	0	0	0	0	0	0	0	2	2	2	1	1	1
1343	10810750	0	0	2	1	0	0	0	9	0	0	0	0	2	0	1	0	2	0	0	0	3	0	0	0	0	0	0	0	1	0	1	0	1	0	0	0	0	1	1	0	0	1	1	1	1	1	1	1
1344	10810750	0	1	0	1	0	0	2	1	0	0	1	0	0	0	0	1	1	0	0	0	0	0	1	0	1	2	1	0	0	1	0	0	0	1	1	0	0	2	0	0	0	0	2	1	1	1	1	2
1345	10810750	0	1	0	1	0	0	0	1	0	0	1	0	1	1	0	0	1	0	0	0	0	0	0	0	0	1	0	0	0	1	0	0	0	0	0	0	0	0	0	0	0	0	2	3	2	2	1	1
1346	10810750	0	0	0	0	0	1	0	1	0	0	0	1	1	2	0	0	1	0	0	1	1	0	0	1	0	0	2	0	0	0	0	0	0	0	0	0	0	0	0	0	0	2	1	1	1	1	1	2
1347	10810750	0	0	0	1	1	1	0	0	1	0	1	0	0	0	0	1	1	0	0	0	0	1	1	1	0	0	0	0	0	0	0	0	1	0	0	0	0	0	0	0	0	0	1	2	2	1	1	1
1348	10810750	0	0	0	0	0	0	0	0	1	0	1	0	0	0	0	1	1	1	1	0	0	1	0	0	2	0	0	0	0	0	1	0	0	0	0	0	0	0	0	0	0	0	2	1	1	1	1	1
1349	10810750	0	0	0	0	0	0	0	0	0	0	0	0	0	0	0	0	0	0	1	0	0	0	1	0	0	0	1	1	0	0	0	0	0	0	0	0	0	0	0	0	0	0	1	1	1	1	1	1
1350	10810750	0	0	0	1	0	0	0	0	0	0	1	0	0	0	0	0	0	0	0	0	0	0	1	0	0	0	0	0	0	0	0	0	0	0	0	0	0	0	0	0	1	2	1	1	1	1	1	1
1351	10810750	0	0	0	1	0	0	0	0	0	0	1	0	1	0	0	0	0	0	0	0	2	1	0	1	0	1	0	2	0	0	1	0	0	0	0	0	0	0	0	0	0	2	2	1	1	1	1	1
1352	10810750	0	0	0	1	0	1	0	2	0	1	1	1	0	1	0	0	0	1	0	0	1	0	0	1	1	1	0	1	0	1	0	0	0	0	0	0	0	1	1	0	1	0	2	2	1	1	1	1
1353	10810750	0	0	0	0	0	0	0	0	0	0	0	0	0	0	0	0	0	0	1	0	0	0	3	0	2	2	0	0	2	0	0	0	0	2	0	0	0	0	0	0	2	3	1	1	1	1	1	1
1354	10810750	1	0	0	1	0	1	0	0	0	0	1	1	1	1	0	0	1	0	0	0	0	1	1	1	1	1	1	2	1	1	1	0	1	1	1	0	1	0	0	0	0	0	1	1	1	1	1	1
1355	10810750	0	0	0	0	0	0	0	0	0	0	0	0	1	0	0	1	0	0	2	0	0	0	0	0	0	0	0	0	1	0	0	0	0	0	0	0	0	0	1	0	0	1	1	1	2	1	1	1
1356	10810750	1	1	1	0	1	2	1	1	1	0	1	1	1	1	1	0	1	0	0	0	1	0	0	0	0	0	0	0	1	1	0	0	0	1	0	0	0	0	1	0	0	0	2	2	1	1	2	2
1357	10810750	1	0	0	0	1	0	0	1	1	1	0	0	1	1	0	0	1	0	0	0	1	1	0	0	1	0	1	1	1	0	0	0	0	1	0	0	0	0	1	0	0	1	1	1	1	1	1	2
1358	10810750	0	0	0	0	0	0	0	0	0	0	0	1	0	0	0	0	1	0	1	0	0	0	0	0	0	0	0	1	1	0	0	0	0	0	0	0	0	0	0	0	0	0	1	1	1	1	1	1
1359	10810750	1	2	0	2	0	0	0	0	0	0	1	0	0	0	0	0	0	0	0	0	0	0	0	1	0	1	0	0	1	0	0	0	0	0	0	0	0	0	0	0	0	0	1	1	1	1	1	1
1360	10810750	0	0	0	0	0	1	0	1	1	0	1	0	0	1	0	0	1	0	0	0	0	0	0	0	0	0	0	0	0	0	1	0	0	0	0	0	0	0	0	0	0	0	1	1	1	1	1	1
1361	10810750	0	1	1	0	0	0	0	0	0	0	1	0	0	0	0	0	1	1	0	0	0	1	0	0	0	1	1	0	1	1	0	0	0	0	0	0	0	0	1	0	0	1	1	1	1	1	1	1
1362	10810750	0	0	0	0	0	1	1	0	1	0	1	1	1	2	0	0	2	2	0	0	0	1	0	1	0	0	1	2	1	0	0	0	0	0	0	0	0	0	0	0	0	2	2	2	2	2	2	1
1363	10810750	0	0	0	1	0	0	1	0	1	0	0	0	0	0	1	0	0	0	0	0	0	0	0	0	0	0	1	1	0	0	0	0	0	0	0	0	0	0	0	0	1	1	1	1	1	1	1	1
1364	10810750	0	0	0	0	0	0	0	0	0	0	0	0	0	0	0	0	0	0	0	0	0	0	0	0	0	0	0	0	0	0	0	0	0	0	0	0	0	0	0	0	0	0	1	1	1	1	1	1
1365	10810750	0	0	0	1	0	0	0	1	0	0	1	0	1	0	0	0	1	0	0	0	0	0	0	0	0	0	0	0	0	0	0	0	0	0	0	0	0	0	0	0	0	0	1	1	1	1	1	1
1366	10810750	0	0	0	0	0	1	0	1	0	0	1	0	0	1	0	0	1	0	0	0	0	1	0	0	1	0	1	1	1	0	0	0	0	0	0	0	0	0	1	0	0	0	1	1	1	1	1	1
1367	10810750	0	0	0	0	0	0	0	1	0	0	1	0	0	0	0	0	0	0	0	0	0	0	0	0	0	0	0	0	1	0	0	0	0	0	0	0	0	0	0	0	0	0	1	1	1	1	1	1
1368	10810750	0	1	1	0	1	1	1	1	1	1	1	1	1	1	0	1	1	0	0	0	0	0	1	0	0	1	1	1	1	1	0	0	0	0	0	0	0	0	1	0	0	0	1	1	1	1	1	1
1369	10810750	1	0	1	1	0	1	0	0	1	0	0	0	0	0	0	0	0	0	0	0	0	0	1	0	0	1	0	1	0	0	0	0	0	0	0	0	0	0	0	0	0	0	1	1	1	1	1	1
1370	40840258	0	1	1	1	2	1	0	0	0	0	1	1	1	1	1	0	1	1	0	0	1	1	1	0	1	2	2	0	1	1	1	0	0	1	0	0	0	2	0	0	0	1	2	2	2	1	1	2
1371	40840258	1	2	1	1	1	0	1	1	0	0	1	1	1	2	1	0	0	1	0	2	1	0	1	0	0	0	0	0	1	0	0	0	0	0	0	0	0	0	0	0	0	1	1	1	1	1	1	2
1372	40840258	2	1	0	1	0	1	1	0	2	0	1	2	1	2	0	0	0	0	0	0	1	1	1	1	1	2	2	2	1	1	2	1	0	0	1	0	1	1	0	0	0	0	2	3	2	2	2	4
1373	40840258	0	0	0	1	0	0	1	1	0	0	0	0	0	1	0	0	0	0	0	0	0	0	0	0	0	0	0	1	1	1	0	0	0	0	0	0	0	0	0	0	0	1	1	2	1	1	1	2
1374	40840258	0	1	0	0	0	1	1	1	1	0	1	0	1	2	1	1	1	1	1	1	0	0	2	0	0	1	0	0	2	2	1	0	1	1	0	0	0	0	2	0	2	3	1	1	1	1	1	1
1375	40840258	0	0	0	1	0	0	0	0	1	0	1	0	0	1	1	0	1	0	0	0	0	1	1	0	0	1	1	0	0	1	1	0	0	0	0	0	0	0	0	0	0	0	1	1	1	1	1	1
1376	40840258	1	1	0	1	1	0	1	0	0	1	0	0	0	1	0	0	1	0	0	1	2	1	2	1	1	0	1	0	0	0	1	0	0	0	0	0	0	1	1	0	0	0	1	1	1	1	2	1
1377	40840258	0	0	0	0	0	0	0	0	0	0	0	0	0	0	0	1	1	0	0	0	1	2	1	0	1	0	0	0	0	0	0	0	1	0	0	0	0	0	0	0	0	2	1	1	1	1	1	1
1378	40840258	2	1	2	2	1	2	1	1	1	0	1	1	1	2	1	0	2	0	0	1	1	1	0	1	1	0	0	0	0	0	1	1	0	0	0	0	0	2	0	0	2	0	1	2	1	1	1	1
1379	40840258	0	1	2	0	0	0	1	0	0	0	0	0	0	1	0	0	0	0	0	1	0	0	0	0	0	1	0	1	0	1	0	0	0	0	0	0	0	0	2	0	0	2	1	1	1	1	1	1
1380	40840258	0	0	0	0	0	1	0	1	0	0	1	0	0	0	0	0	1	0	0	0	0	0	1	0	1	0	1	1	0	0	1	0	0	0	0	0	0	1	1	0	0	1	1	1	1	1	1	1
1381	40840258	3	2	2	2	1	2	1	1	1	0	2	2	2	3	1	1	2	0	0	2	1	2	1	0	2	3	2	2	3	2	2	0	0	2	2	1	2	2	0	0	0	0	2	3	1	1	1	2
1382	40840258	1	1	1	1	0	0	1	1	0	0	0	0	1	1	1	0	0	0	0	0	0	0	1	0	1	1	0	1	1	2	1	0	0	0	1	0	0	1	1	0	0	0	2	1	2	1	2	1
1383	40840258	0	1	0	0	0	0	2	1	1	0	1	0	1	1	0	0	0	0	0	0	0	1	1	1	0	1	1	0	0	0	0	0	0	0	0	1	0	0	0	0	0	0	1	1	2	1	2	2
1384	40840258	1	1	1	1	1	1	1	1	1	0	1	1	1	3	1	1	2	1	0	1	1	0	1	0	2	2	1	1	2	2	0	1	0	1	0	0	0	1	1	0	2	0	2	2	1	1	1	1
1385	40840258	0	1	0	0	0	0	0	1	0	0	0	1	0	0	0	0	0	0	0	0	0	0	0	2	0	0	1	2	1	2	0	0	1	0	0	1	0	0	0	0	0	0	2	1	1	1	1	1
1386	40840258	1	1	1	0	0	0	0	0	1	0	0	0	1	0	0	0	1	1	1	0	0	1	1	1	0	0	1	1	0	0	0	0	0	0	0	0	0	0	1	0	0	0	1	2	1	1	1	1
1387	40840258	0	0	0	0	0	0	0	0	0	0	0	0	0	0	0	0	0	0	0	0	0	0	0	1	0	0	0	0	1	1	0	0	0	0	0	0	0	0	0	0	0	0	1	1	1	1	1	1
1388	40840258	0	1	0	1	0	0	1	2	0	0	0	2	1	0	1	1	1	0	0	0	0	2	0	2	1	1	0	0	0	2	0	0	0	0	0	0	0	0	0	0	0	0	2	1	1	1	1	3
1389	40840258	0	0	2	1	0	0	0	1	0	0	1	2	1	1	0	0	1	1	0	0	0	1	1	1	0	0	1	1	1	1	1	0	0	0	0	0	0	0	2	0	0	0	2	2	1	1	2	2
1390	40840258	0	1	0	2	1	1	0	0	0	0	1	1	0	1	0	1	0	0	0	0	0	1	1	0	0	1	1	1	0	0	2	0	0	0	1	0	0	2	0	0	0	1	1	1	1	1	1	2
1391	40840258	0	1	0	1	1	0	1	2	0	0	1	1	0	2	0	0	2	0	0	0	0	1	1	0	1	3	2	2	1	0	0	1	0	0	0	2	0	1	1	0	0	2	1	1	1	1	1	2
1392	40840258	0	1	0	0	0	0	0	0	0	0	0	0	0	0	0	0	0	0	0	0	0	0	0	0	0	0	0	0	0	0	0	0	0	0	0	0	0	0	0	0	0	0	1	1	1	1	1	1
1393	40840258	1	0	0	0	0	0	1	1	0	0	1	1	1	1	0	0	1	0	0	0	0	1	1	0	1	0	1	0	0	0	0	0	0	0	0	1	0	0	2	0	0	0	1	1	1	1	1	1
1394	40840258	1	1	0	0	2	3	1	0	2	2	0	1	1	1	0	1	3	1	0	1	0	1	0	0	3	3	3	1	3	0	3	0	3	2	3	0	2	3	3	3	2	3	1	1	1	1	1	1
1395	40840258	1	1	2	2	1	2	1	2	1	0	2	1	2	2	2	2	2	0	0	1	0	0	0	0	1	1	1	1	1	1	1	0	0	0	0	0	0	0	1	0	1	2	1	1	1	1	1	1
1396	40840258	1	0	1	1	0	0	1	1	1	1	1	1	1	1	0	0	1	0	0	0	0	0	0	0	1	1	2	0	0	0	0	0	0	1	0	0	0	0	1	0	0	1	1	1	1	1	1	1
1397	40840258	1	1	0	0	0	1	1	1	1	1	0	0	0	1	0	0	0	0	0	0	0	1	0	0	0	0	1	0	0	0	0	0	0	0	0	0	0	0	0	0	0	1	1	1	1	1	1	1
1398	40840258	0	1	2	1	1	2	1	3	0	0	0	0	2	3	1	0	1	2	0	2	3	0	0	1	0	2	3	1	1	3	2	0	0	0	1	0	1	1	0	1	0	0	1	1	1	1	1	3
1399	40840258	0	1	0	2	1	0	1	1	1	0	1	1	1	1	1	0	1	1	0	1	0	0	1	0	0	2	1	3	2	0	1	0	0	0	1	0	2	1	1	0	0	0	1	1	1	1	1	1
1400	42000030	0	0	0	0	0	0	0	0	0	0	0	0	0	0	0	0	0	0	0	0	3	0	0	0	0	0	0	0	0	0	0	0	0	0	0	0	0	0	0	0	0	0	1	1	1	1	1	1
1401	42000030	0	0	2	0	0	2	1	2	0	0	0	0	0	1	0	1	1	0	0	0	0	0	0	0	1	1	1	0	0	0	0	0	0	0	0	0	0	0	0	0	0	0	1	1	1	1	1	1
1402	42000030	1	1	2	2	0	1	1	0	1	0	1	1	1	2	0	0	1	0	1	0	0	0	0	0	1	1	1	0	0	0	2	0	0	0	0	0	0	1	0	1	0	1	1	1	1	1	1	1
1403	42000030	0	0	0	1	0	0	0	0	0	0	0	1	0	1	0	0	1	0	0	1	0	0	0	0	0	0	0	0	0	0	0	0	0	0	0	0	0	0	0	0	0	1	1	1	1	1	1	1
1404	42000030	1	1	0	1	1	0	0	1	1	1	2	0	1	1	0	0	1	0	0	1	0	1	1	0	1	1	2	0	1	1	2	0	0	1	0	0	0	0	1	0	2	0	2	1	1	2	1	1
1405	42000030	1	1	1	1	0	0	1	1	2	0	0	2	0	2	1	0	2	0	1	1	0	0	1	0	2	0	1	1	0	0	1	0	0	0	0	0	0	1	1	0	1	1	2	1	1	2	1	2
1406	42000030	0	0	0	1	0	0	1	0	0	1	1	0	1	1	0	0	2	0	1	0	0	0	0	0	1	0	0	0	1	0	0	0	0	0	0	0	0	0	0	0	1	2	3	2	1	1	2	4
1407	42000030	1	0	0	0	0	0	1	0	0	0	0	0	0	0	1	0	1	0	1	0	0	0	0	0	0	0	1	0	1	0	1	0	0	0	0	0	0	0	1	0	2	0	4	4	1	1	1	1
1408	42000030	0	0	0	1	1	0	1	1	0	0	1	0	0	2	1	0	1	0	0	1	0	0	0	0	0	0	1	0	1	0	1	0	0	0	0	0	0	0	2	0	0	2	1	1	1	1	1	1
1409	42000030	1	3	2	2	0	3	2	1	1	1	1	1	2	0	1	1	2	0	0	1	0	1	1	1	3	2	3	3	3	2	3	1	1	1	1	1	0	3	2	0	0	1	1	2	2	1	2	2
1410	42000030	0	1	0	0	0	0	0	0	0	0	0	0	0	0	0	0	1	0	0	0	0	0	0	0	0	0	1	0	0	1	0	0	0	0	0	0	0	0	0	0	0	0	1	1	1	1	1	1
1411	42000030	0	0	0	0	0	0	0	0	0	0	0	0	0	0	0	0	0	0	0	0	0	1	0	1	0	0	0	0	0	0	0	0	0	0	0	0	0	0	0	0	0	1	1	1	1	1	1	1
1412	42000030	1	0	0	1	1	1	1	0	0	0	1	1	1	0	1	0	0	0	0	0	0	0	0	0	0	0	0	0	1	0	0	0	0	0	0	0	0	0	0	0	0	0	1	1	1	1	1	1
1413	42000030	1	0	0	3	0	1	1	2	1	0	2	1	0	2	1	1	1	0	0	1	0	1	0	0	1	0	0	1	3	1	3	0	0	0	0	0	0	0	3	0	3	3	1	1	1	1	1	1
1414	42000030	1	1	2	1	1	0	0	2	1	3	1	1	1	2	1	1	3	3	0	1	0	2	0	2	2	1	2	2	0	0	2	1	2	2	2	2	2	2	2	0	0	2	2	4	4	1	1	4
1415	42000030	0	1	0	1	0	0	0	0	0	0	1	1	2	1	1	0	1	0	1	0	0	0	0	0	1	0	0	1	1	1	1	0	0	1	0	0	0	0	0	0	2	2	1	1	1	1	1	1
1416	42000030	1	1	0	1	0	0	1	1	1	1	1	1	0	1	0	0	0	0	0	1	0	0	0	0	0	0	1	1	0	0	0	0	0	0	0	0	0	0	0	0	2	1	1	1	1	1	1	1
1417	42000030	0	1	1	1	1	1	1	1	0	0	1	1	1	2	1	0	1	0	0	1	0	0	0	0	0	1	1	0	1	1	1	0	0	0	0	0	0	0	1	0	1	0	1	1	1	1	1	1
1418	42000030	0	0	1	1	1	1	1	1	0	0	1	0	1	1	0	0	1	0	0	0	0	0	0	1	0	1	0	1	0	0	1	0	0	0	0	1	0	0	0	0	2	2	2	2	2	2	2	2
1419	42000030	0	0	0	0	0	0	1	1	0	0	0	0	0	1	0	0	1	0	0	0	0	1	0	1	0	0	1	0	0	0	0	0	1	0	0	0	0	0	0	0	0	1	1	1	1	1	1	1
1420	42000030	0	1	2	0	1	1	2	1	1	3	3	0	0	2	0	0	1	0	0	0	0	0	0	1	0	0	0	0	0	0	0	0	0	1	0	0	0	1	0	0	0	0	1	1	1	1	1	1
1421	42000030	0	0	1	0	0	0	0	1	0	0	0	0	0	1	0	0	1	0	1	0	0	0	0	0	0	1	0	1	0	0	0	0	0	0	0	0	0	1	0	0	1	0	1	1	1	1	1	1
1422	42000030	0	0	0	0	0	0	0	0	0	0	0	0	0	0	0	0	0	0	0	0	0	0	0	0	0	0	0	0	0	0	0	0	0	0	0	0	0	0	1	0	0	0	1	1	1	1	1	1
1423	42000030	0	0	0	0	0	0	1	0	0	0	1	0	1	0	0	0	0	0	0	0	3	0	0	0	0	0	0	0	0	0	0	0	0	0	0	0	0	0	0	0	0	0	1	1	1	1	1	1
1424	42000030	0	0	0	0	0	0	0	0	0	0	0	0	0	0	0	0	1	0	0	1	0	0	0	0	0	0	1	0	0	0	1	0	0	0	0	0	0	0	1	0	0	1	1	1	1	1	1	1
1425	42000030	0	0	0	0	0	0	1	1	1	0	1	1	0	1	0	1	1	0	0	1	0	0	0	0	0	0	1	2	0	0	0	1	1	0	0	1	0	0	2	0	0	3	1	1	1	2	1	1
1426	42000030	1	0	0	1	0	1	0	0	1	0	1	0	2	0	1	0	1	0	0	0	0	1	0	1	0	0	1	1	1	1	1	0	0	0	0	0	0	1	1	0	1	1	1	1	1	1	1	2
1427	42000030	1	1	0	2	0	0	1	0	0	1	1	0	1	0	0	0	1	0	0	0	0	0	0	0	0	1	1	1	0	1	1	0	0	0	0	0	0	1	1	0	0	0	1	1	1	1	1	1
1428	42000030	0	0	0	0	0	0	0	0	0	0	1	0	1	0	1	0	1	0	0	0	0	0	0	1	0	0	0	0	0	0	0	0	0	0	0	0	0	0	0	0	1	0	1	1	1	1	1	1
1429	42000030	0	0	0	0	0	0	1	0	0	0	1	1	1	0	0	0	1	0	0	0	0	0	0	0	0	0	0	1	0	0	0	0	0	0	0	0	0	0	0	0	0	0	1	1	1	1	1	1
1430	42000030	2	1	2	2	0	1	1	1	1	0	2	1	1	3	1	1	2	0	0	0	0	0	0	0	1	2	0	0	1	0	0	0	0	1	0	0	0	1	0	0	0	0	1	1	1	1	1	1
1431	41240177	0	0	0	0	0	0	0	0	1	0	1	1	0	0	1	0	1	1	0	0	0	0	0	0	1	0	0	0	0	0	0	0	0	0	0	0	0	0	0	0	1	0	2	3	1	1	2	2
1432	41240177	0	0	0	0	0	0	0	0	0	0	0	0	0	0	0	0	0	0	0	0	1	0	0	0	0	0	0	0	0	0	1	0	0	0	0	0	0	0	0	0	1	1	1	1	1	1	1	1
1433	41240177	0	0	0	0	0	0	0	0	0	0	0	0	0	0	0	0	1	0	1	0	0	0	0	0	0	0	0	0	0	0	0	0	0	0	0	0	0	0	0	0	0	1	1	1	1	1	1	1
1434	41240177	0	0	0	0	0	0	0	0	0	0	0	0	0	0	0	0	0	0	0	0	0	1	1	1	0	0	1	1	0	0	0	0	0	0	0	0	0	0	0	0	2	1	1	1	1	1	2	1
1435	41240177	0	0	0	0	0	0	0	1	0	0	1	0	0	1	0	0	1	0	0	0	0	0	0	0	0	0	0	0	0	0	0	0	0	0	0	0	0	0	0	0	1	1	2	1	1	1	1	1
1436	41240177	0	0	0	0	0	0	0	0	0	1	1	0	0	0	0	0	1	0	0	0	0	0	2	1	1	1	2	1	1	1	2	0	0	1	1	0	0	1	0	0	0	3	1	1	1	1	1	1
1437	41240177	1	1	2	1	1	1	1	1	0	0	1	0	1	2	1	1	1	0	0	0	0	1	0	1	0	1	0	0	2	1	1	0	0	1	0	0	0	1	1	0	1	1	1	1	1	3	2	1
1438	41240177	1	2	1	3	1	2	1	0	3	1	2	3	0	1	3	0	1	0	2	3	0	2	0	0	3	1	1	0	0	0	0	0	2	0	0	0	0	0	0	0	0	0	1	1	1	1	1	1
1439	41240177	1	1	1	2	1	1	2	1	2	1	0	1	1	1	1	1	1	1	0	1	0	1	1	1	2	1	2	1	1	0	0	0	0	0	0	1	0	1	2	0	0	0	1	1	1	3	1	1
1440	41240177	0	0	0	0	1	1	1	1	0	0	1	0	1	0	0	1	1	1	0	1	0	1	1	0	0	1	2	1	0	0	0	1	1	0	0	0	0	0	1	0	1	2	2	1	1	1	1	2
1441	41240177	0	0	0	0	0	0	0	0	0	0	0	0	0	0	0	0	0	0	0	0	0	0	0	1	0	0	0	0	0	0	0	1	0	0	0	0	0	0	0	0	0	1	2	2	1	1	1	2
1442	41240177	0	0	0	1	0	0	0	0	0	0	1	0	0	0	0	0	0	0	0	0	0	0	0	1	0	0	0	1	0	0	0	0	3	0	0	0	0	0	0	0	0	1	1	1	1	1	1	1
1443	41240177	0	1	1	0	0	0	0	1	1	0	0	1	0	1	1	0	0	0	1	0	0	0	0	1	0	0	1	0	0	0	0	0	0	0	0	0	0	0	0	0	0	1	1	1	1	1	1	2
1444	41240177	0	0	0	0	1	0	0	0	0	0	1	0	0	0	0	1	1	0	1	0	0	0	1	0	0	0	1	1	0	0	2	0	0	0	0	0	0	0	1	0	0	1	1	1	1	1	1	1
1445	41240177	0	0	0	1	1	1	1	0	0	0	1	1	1	1	1	0	1	1	0	1	0	0	0	0	1	2	0	1	1	1	1	0	1	1	2	0	1	2	1	0	0	2	2	1	1	1	1	2
1446	41240177	1	1	2	1	1	0	1	1	1	1	1	0	1	3	2	1	0	2	3	2	2	0	1	1	0	1	1	2	2	2	1	0	0	0	0	0	0	0	1	0	0	0	3	3	3	3	3	2
1447	41240177	0	1	0	1	0	0	1	0	1	0	1	0	0	1	0	0	1	0	0	0	0	1	1	0	0	0	1	0	1	1	1	2	0	0	0	0	0	1	0	0	0	0	2	2	2	1	2	2
1448	41240177	1	1	0	1	1	1	2	0	1	0	2	0	1	0	0	0	1	0	0	0	1	0	0	0	1	0	1	0	1	0	2	0	0	0	0	0	0	1	0	0	0	0	2	2	1	2	2	2
1449	30130418	0	0	0	0	0	0	0	1	0	0	1	1	0	0	0	0	0	0	1	0	0	1	0	1	0	0	1	0	0	0	0	0	0	0	0	0	0	0	1	0	0	0	1	1	1	1	1	2
1450	30130418	0	0	0	0	0	0	0	0	1	0	1	0	1	1	0	1	1	0	0	0	0	0	1	1	0	0	0	1	1	0	0	0	0	0	0	0	0	0	1	0	0	1	1	1	1	1	1	1
1451	30130418	1	0	2	2	0	1	0	0	1	1	2	0	0	1	1	1	2	0	0	1	1	1	0	1	1	0	1	2	0	2	1	0	0	0	0	1	0	1	2	0	0	1	1	1	1	1	1	1
1452	30130418	0	0	0	0	0	0	0	1	0	0	1	0	0	0	1	1	1	1	0	0	0	0	0	0	1	0	0	1	1	0	1	0	0	0	0	0	0	0	1	0	0	1	1	1	1	1	1	1
1453	30130418	0	1	0	0	0	1	1	1	1	1	1	0	0	1	2	0	1	0	0	0	0	0	2	0	0	1	1	3	1	1	1	0	0	0	2	0	0	1	0	0	0	0	1	1	1	1	1	1
1454	30130418	1	2	1	0	0	0	0	2	1	0	1	0	0	1	0	1	1	0	0	0	0	0	0	0	1	1	0	0	1	1	0	0	0	0	0	1	0	0	0	0	0	0	1	1	1	1	2	3
1455	30130418	1	1	0	2	1	2	2	2	2	1	1	0	1	1	1	1	1	0	0	1	1	1	1	3	1	2	1	1	1	2	1	1	1	1	2	0	1	3	1	1	0	1	1	1	1	1	1	1
1456	30130418	1	1	2	1	0	1	1	1	1	0	0	1	0	0	0	0	1	0	0	0	0	1	1	1	2	2	0	2	2	0	1	2	3	2	1	2	0	2	0	2	0	0	2	3	1	1	1	1
1457	30130418	0	2	0	2	1	0	1	0	2	0	1	1	1	0	1	0	1	1	1	1	0	2	0	0	1	1	3	0	0	1	1	0	0	1	2	0	2	2	1	0	0	2	1	1	1	1	1	1
1458	30130418	0	1	1	2	0	1	1	1	0	3	1	1	1	2	1	0	1	1	0	1	2	0	1	0	1	1	1	1	1	0	1	0	0	0	0	0	0	0	1	0	0	0	1	1	1	1	1	1
1459	30130418	0	0	0	1	0	1	1	1	1	0	1	0	1	2	1	0	1	0	0	0	0	0	0	0	0	1	0	0	1	1	0	0	1	1	0	0	0	1	0	0	1	1	1	1	1	1	1	1
1460	30130418	0	0	1	0	0	1	0	0	0	0	0	1	0	0	0	0	1	1	1	1	0	1	0	0	1	0	1	1	0	0	1	2	1	0	0	1	0	0	1	1	0	0	1	1	1	1	1	1
1461	30130418	0	1	0	2	0	2	1	1	1	0	1	1	0	2	1	0	1	0	0	1	0	0	1	1	1	0	1	1	1	0	1	0	1	0	0	0	0	1	1	0	1	0	1	1	1	1	1	1
1462	30130418	0	0	0	0	1	1	1	0	0	0	1	1	0	0	1	0	1	0	0	1	0	0	1	1	0	0	1	1	1	1	1	1	1	0	0	0	0	0	1	0	0	2	1	1	1	1	1	1
1463	30130418	2	1	2	2	1	1	2	0	1	0	2	0	1	1	1	2	1	1	0	1	0	1	0	0	2	1	2	0	1	1	1	0	0	1	0	0	0	1	3	0	0	2	2	2	1	1	1	2
1464	30130418	1	0	0	2	0	0	1	1	0	0	1	0	2	2	0	0	2	1	0	1	0	0	0	0	1	1	1	0	1	1	1	0	0	0	0	0	0	1	1	0	0	0	1	1	1	1	1	1
1465	30130418	1	0	2	1	0	0	0	0	1	1	1	0	2	0	2	1	1	0	0	0	0	0	0	1	0	0	3	0	0	1	1	0	1	0	0	0	0	0	0	0	0	0	1	1	1	1	1	1
1466	30130418	1	1	1	1	0	3	1	1	2	1	1	1	1	2	1	1	2	2	0	1	0	2	2	1	2	2	1	1	2	2	2	1	2	1	2	1	2	3	1	1	1	2	2	2	2	3	2	2
1467	30130418	1	0	1	1	0	0	0	1	2	1	0	0	0	2	0	1	1	0	0	0	0	0	0	0	2	1	0	0	0	0	0	0	0	0	0	0	0	0	0	0	0	0	3	1	1	1	1	1
1468	30130418	1	0	0	1	0	0	0	0	1	0	0	1	1	0	0	1	1	1	1	1	0	1	0	0	2	1	1	0	1	0	1	0	0	0	0	0	0	1	2	1	0	2	1	1	1	1	1	1
1469	30130418	0	1	0	0	1	1	2	1	1	0	2	0	1	1	2	1	1	0	0	0	0	0	1	0	1	2	0	0	2	1	1	0	0	2	0	0	0	1	1	0	0	0	3	3	2	2	2	3
1470	30130418	0	2	2	0	0	1	1	1	1	0	1	0	1	1	2	0	1	0	0	1	0	0	1	1	2	2	1	2	2	2	1	0	0	1	1	0	0	2	1	0	3	1	1	1	1	1	1	1
1471	30130418	1	1	2	2	1	1	1	2	1	2	2	0	2	2	1	1	2	1	0	1	0	1	0	1	2	3	3	2	1	1	1	2	2	3	3	1	2	3	3	0	1	3	4	3	2	2	1	1
1472	30130418	0	0	2	1	0	0	1	2	0	0	1	1	0	1	1	0	1	0	0	1	0	0	0	0	1	1	1	0	1	1	0	0	1	0	0	0	0	0	0	0	0	1	2	1	1	1	1	1
1473	30130418	1	0	0	0	0	1	1	0	0	0	1	1	1	1	1	1	1	2	1	1	0	0	0	0	1	1	1	1	1	1	2	0	0	1	1	0	0	2	1	0	0	0	1	1	1	1	1	1
1474	30130418	1	1	0	1	0	0	1	1	1	1	1	0	0	1	0	0	1	0	0	1	0	0	0	0	0	0	0	0	0	0	2	0	0	0	0	0	0	1	3	0	1	0	1	1	1	1	1	1
1475	30130418	0	1	0	1	0	0	0	1	1	0	0	0	0	2	0	1	1	1	0	1	0	1	0	1	2	0	0	0	1	2	0	0	1	0	0	0	0	0	1	0	0	2	1	1	1	1	1	1
1476	30130418	1	1	0	2	0	1	1	1	1	1	2	1	2	2	1	0	2	0	0	0	0	1	0	1	2	1	1	0	0	2	0	0	2	1	0	0	0	1	1	0	0	0	2	1	1	1	1	2
1477	30130418	0	0	0	0	0	0	2	1	0	0	0	2	0	0	0	1	1	0	0	0	0	0	0	0	0	0	0	0	1	0	0	0	0	1	0	0	0	1	2	0	0	1	1	1	1	1	1	1
1478	30130418	1	1	0	1	0	0	1	0	0	0	1	2	0	0	0	0	2	1	0	1	0	1	0	1	3	0	2	1	0	0	1	0	0	0	0	0	0	0	1	0	0	2	1	1	1	1	1	1
1479	30130418	1	1	0	1	0	0	1	1	1	1	1	1	0	2	0	0	1	0	0	1	0	0	0	1	0	0	1	0	0	0	1	0	1	0	0	0	0	0	1	0	0	1	1	1	1	1	1	1
1480	30130418	1	1	0	0	0	0	0	1	0	0	0	0	1	1	0	0	1	0	0	0	0	0	0	0	0	0	1	0	0	1	0	0	0	0	0	0	0	0	1	0	0	1	1	1	1	1	1	1
1481	30130418	0	0	0	2	1	0	1	1	0	0	0	0	0	1	0	0	2	0	0	0	0	0	0	0	0	0	1	0	0	0	0	0	0	0	0	0	0	0	0	0	0	0	1	1	1	1	1	1
1482	30130418	0	0	0	1	0	0	1	1	0	0	0	0	0	0	0	0	0	0	0	0	0	1	1	1	0	2	0	2	0	0	1	0	1	0	0	0	0	1	2	0	0	1	1	1	1	1	1	1
1483	30130418	0	1	0	0	0	0	1	0	0	0	1	0	2	0	1	0	1	0	0	1	0	1	0	0	0	0	2	1	0	0	1	0	0	0	0	0	0	0	1	0	1	3	1	1	1	1	1	1
1484	30130418	0	1	2	1	0	0	2	1	0	0	0	0	0	1	0	0	0	0	0	0	0	0	0	0	0	1	0	0	1	1	0	0	0	0	0	0	0	1	0	0	0	0	2	1	1	1	2	1
1485	30130418	0	1	0	0	1	1	1	1	0	1	2	0	1	0	1	0	2	1	0	1	0	2	2	0	2	3	2	2	2	2	3	2	0	2	2	2	2	3	2	0	0	0	1	1	1	1	1	1
1486	30130418	1	1	1	1	1	1	1	1	1	0	0	1	1	1	0	1	1	1	0	0	0	0	1	0	2	1	1	1	0	1	0	0	0	0	0	0	0	0	0	0	1	0	1	2	1	1	1	1
1487	10110144	0	0	0	0	0	0	0	0	0	0	1	0	1	0	0	0	1	0	0	0	0	0	0	0	0	0	0	0	1	0	0	0	0	0	0	0	0	0	0	0	0	0	2	1	1	1	1	1
1488	10110144	0	0	0	1	0	1	0	1	1	0	1	1	0	0	0	0	0	0	0	0	0	0	0	0	0	1	0	0	0	0	0	0	0	0	0	0	0	0	0	0	0	1	1	1	1	1	1	1
1489	10110144	0	0	0	0	0	0	0	0	0	1	0	0	0	0	0	0	0	0	0	0	0	0	1	0	1	1	1	0	0	1	2	0	0	0	1	1	0	2	0	0	0	2	1	1	1	1	1	1
1490	10110144	0	0	0	3	2	0	0	0	1	0	1	0	0	0	0	0	0	0	1	0	0	0	0	0	0	1	1	0	0	1	0	0	0	0	0	0	0	0	0	0	0	0	1	1	1	1	1	1
1491	10110144	0	0	0	0	0	0	0	0	0	0	1	0	0	0	0	0	0	0	0	0	0	0	0	1	0	0	0	1	1	1	0	0	0	0	0	0	0	0	0	0	0	0	1	1	1	1	1	1
1492	10110144	0	0	0	0	0	0	0	0	0	0	1	0	1	0	0	0	1	0	0	0	0	0	0	0	0	0	0	0	0	0	0	0	0	0	0	0	0	0	0	0	0	0	1	1	1	1	1	1
1493	10110144	0	0	0	0	0	0	0	0	0	0	1	0	0	0	0	0	0	0	0	0	0	0	1	0	0	0	0	0	1	0	1	0	0	0	0	0	0	0	0	0	0	0	1	1	1	1	1	1
1494	10110144	0	0	0	0	1	1	2	1	0	0	0	0	0	0	0	0	0	0	0	0	0	0	1	1	0	0	0	1	0	0	0	0	0	0	0	0	0	0	0	0	0	1	1	1	1	1	1	1
1495	10110144	0	1	0	0	1	1	0	0	0	0	1	1	1	0	1	0	0	0	0	0	0	0	1	0	0	1	0	0	0	1	0	0	0	0	0	0	0	0	1	0	0	1	2	2	1	2	2	1
1496	10110144	2	1	1	1	1	1	0	1	2	2	1	1	2	2	1	0	1	0	1	1	0	1	1	1	1	2	2	1	0	0	0	0	0	0	3	0	2	0	0	0	0	2	1	1	2	1	2	1
1497	10110144	0	0	0	0	0	0	0	0	0	0	0	0	0	0	0	0	0	0	0	0	0	0	0	0	0	0	0	0	0	1	0	0	0	0	0	0	0	0	0	0	1	1	1	1	1	1	1	2
1498	10110144	1	0	0	0	1	1	1	1	0	0	0	0	0	0	0	0	0	0	0	0	0	0	1	0	0	0	0	0	1	0	0	0	0	0	0	0	0	0	0	0	0	1	1	1	1	1	1	2
1499	10110144	0	1	2	3	0	2	9	1	2	3	1	2	3	0	2	1	0	2	1	0	3	3	0	3	3	2	1	2	1	1	0	2	2	1	1	0	2	3	0	3	2	1	1	2	2	1	2	2
1500	10110144	0	0	0	0	0	0	0	0	0	0	0	0	0	0	0	0	0	0	0	0	0	0	0	0	0	0	0	0	1	0	0	0	0	0	0	0	0	0	0	0	0	0	1	1	1	1	1	1
1501	10110144	0	0	0	1	0	0	0	1	0	0	1	1	0	0	0	0	0	0	0	0	0	1	0	0	0	0	1	0	0	0	0	1	0	0	0	0	0	0	1	0	0	0	1	1	1	1	1	1
1502	10110144	0	0	0	0	0	0	0	1	0	0	1	3	0	3	0	0	1	0	1	0	3	1	0	0	0	0	0	0	0	0	0	0	0	0	0	0	0	0	1	0	0	2	2	2	1	1	1	1
1503	10110144	0	0	0	0	0	0	0	0	0	0	1	0	0	0	0	0	1	0	1	0	0	0	0	0	0	0	0	0	0	0	0	1	0	0	0	0	0	0	0	0	0	0	1	1	1	1	1	1
1504	10110144	0	0	0	0	0	0	0	0	0	0	1	0	1	1	0	0	1	0	0	0	0	0	0	0	1	0	1	1	1	1	1	0	0	0	0	0	0	0	0	0	0	1	1	1	1	1	1	1
1505	10110144	0	0	0	0	0	0	0	0	0	0	0	0	0	0	0	0	1	0	0	0	0	1	0	0	0	0	0	0	0	0	0	1	0	0	1	1	0	0	0	0	0	1	1	1	1	1	1	1
1506	10110144	0	0	0	0	0	1	0	0	1	0	0	0	0	0	0	0	0	0	0	0	0	0	0	0	1	1	0	1	0	0	0	0	0	0	0	0	0	0	0	0	0	1	1	1	1	1	1	1
1507	10110144	0	0	0	0	0	0	0	0	0	0	0	0	0	0	0	0	0	0	0	0	0	1	0	1	0	0	1	0	0	0	0	0	0	0	0	0	0	0	1	0	0	0	1	1	1	1	1	1
1508	10110144	3	1	1	1	1	1	1	1	2	0	1	1	1	2	1	1	1	0	0	0	0	0	1	2	1	1	2	1	0	2	1	0	1	1	1	0	0	1	0	0	0	0	1	1	1	1	1	1
1509	10110144	0	1	0	0	0	3	1	0	2	1	1	1	1	0	1	1	1	1	3	0	1	0	1	1	1	0	1	2	2	3	2	2	1	1	0	1	2	0	1	0	2	1	1	1	2	1	1	1
1510	10110144	0	2	1	0	1	1	0	0	1	3	1	0	1	2	1	0	1	0	0	0	3	0	1	1	0	0	0	0	0	0	0	0	0	0	0	0	0	0	0	0	0	0	4	1	1	1	1	1
1511	10110144	0	0	0	0	0	0	0	0	0	0	0	0	0	0	0	0	0	0	0	0	0	0	0	0	0	0	0	0	0	0	0	0	0	0	0	0	0	0	0	0	0	0	1	1	1	1	1	1
1512	10110144	1	0	1	0	0	1	0	1	1	1	1	0	1	0	0	0	0	0	0	0	0	0	1	0	1	1	0	0	1	1	0	0	0	0	0	0	0	0	1	0	1	1	1	1	1	1	1	1
1513	10110144	0	0	0	0	0	0	0	0	0	0	1	0	0	0	0	0	0	0	0	0	0	0	0	0	0	0	0	0	0	0	0	0	0	0	0	0	0	0	0	0	0	0	1	1	1	1	1	1
1514	10110144	0	0	0	1	0	1	1	0	0	0	1	0	0	0	0	0	1	0	0	0	0	1	1	0	0	1	0	0	0	2	0	0	1	0	0	0	0	1	0	0	0	1	2	1	1	1	1	1
1515	10110144	0	0	0	0	0	0	0	0	0	0	0	0	0	0	0	0	0	0	0	0	0	0	0	0	0	0	0	0	0	1	0	0	0	0	0	0	0	0	0	0	0	0	1	1	1	1	1	1
1516	10110144	0	3	1	1	2	3	2	2	1	0	2	0	1	0	1	0	1	0	0	0	9	0	1	9	0	1	0	0	1	1	1	0	0	0	0	0	0	0	0	0	0	3	4	1	1	1	1	2
1517	10110696	0	0	0	0	0	0	0	0	1	0	0	0	0	0	0	0	0	0	0	0	0	0	1	1	0	0	0	1	0	0	0	0	0	0	0	0	0	0	0	0	0	0	1	1	1	1	1	1
1518	10110696	0	0	0	0	0	0	0	0	0	0	0	0	0	0	0	0	0	0	0	0	0	0	0	0	0	0	0	0	0	0	0	0	0	0	0	0	0	0	0	0	1	0	1	1	1	1	1	1
1519	10110696	0	0	0	0	0	0	0	0	0	0	0	0	0	0	0	0	1	0	0	0	0	0	1	0	9	0	0	0	0	1	0	0	0	0	0	0	1	0	0	0	0	1	1	1	1	1	1	1
1520	10110696	0	0	0	0	1	0	0	0	0	1	1	1	0	0	0	1	1	0	1	0	0	0	0	1	0	0	2	0	0	0	1	0	0	0	0	0	0	0	1	1	0	0	1	1	1	1	1	1
1521	10110696	0	0	0	0	0	0	0	0	0	0	0	0	0	0	0	1	0	0	0	0	0	1	0	0	0	1	0	0	0	0	0	0	0	0	0	0	0	0	0	0	0	0	1	1	1	1	1	1
1522	10110696	0	0	0	0	0	2	0	0	0	0	0	0	1	0	0	0	0	0	1	0	0	0	0	0	0	0	0	0	0	0	0	0	0	0	0	0	0	0	0	0	0	1	1	1	1	1	1	1
1523	10110696	0	1	0	0	1	1	0	0	0	0	1	0	1	0	1	0	1	0	0	1	0	0	1	1	0	1	0	1	2	1	0	0	1	0	0	1	0	0	2	0	0	1	4	3	1	1	1	1
1524	10110696	0	1	0	0	1	0	1	0	0	0	1	0	0	0	0	1	1	0	0	0	0	0	0	0	0	1	0	0	1	1	0	0	0	0	1	0	0	1	0	0	0	1	1	1	1	1	1	1
1525	10110696	0	0	0	0	0	0	0	1	0	0	1	1	1	1	0	0	1	0	0	0	0	0	0	0	0	1	0	0	1	0	0	0	0	0	0	0	0	0	1	0	1	0	2	1	1	1	1	1
1526	10110696	0	0	0	0	0	0	0	0	0	1	0	0	2	0	0	1	0	0	0	0	0	0	0	0	0	0	0	0	0	0	0	0	0	0	0	0	0	0	0	0	0	0	1	1	1	1	1	1
1527	10110696	0	0	0	0	0	0	1	0	0	0	0	0	1	0	0	0	1	0	0	1	0	0	0	1	0	1	0	0	1	0	0	0	0	0	0	2	0	1	2	1	0	2	1	1	1	1	1	1
1528	10110696	0	0	1	2	1	1	1	2	0	0	2	1	0	0	0	0	1	0	1	0	0	1	0	3	1	3	0	0	0	2	0	0	0	0	0	0	0	0	0	0	0	3	2	1	1	1	1	1
1529	10110696	0	0	0	0	1	1	1	0	0	0	1	0	1	1	0	0	0	0	0	0	0	0	0	1	0	1	0	0	0	1	0	0	0	0	0	0	0	0	0	0	1	0	4	4	4	1	1	1
1530	10110696	0	0	0	0	0	0	0	0	1	0	0	0	0	0	0	0	0	0	1	0	0	0	0	1	0	0	0	1	1	0	0	0	0	0	0	0	0	0	0	0	0	0	1	1	1	1	1	1
1531	10110696	0	0	0	0	1	1	0	0	0	0	2	1	0	1	1	0	1	1	0	1	0	0	1	0	0	1	2	2	1	3	1	0	0	1	0	0	0	1	2	0	0	1	3	2	1	4	2	3
1532	10110696	0	0	0	0	0	0	0	0	0	0	0	0	0	0	0	0	1	0	0	1	0	0	0	0	0	0	0	0	0	0	0	0	0	0	0	0	0	0	0	0	0	0	2	1	1	1	1	1
1533	10110696	0	0	0	0	0	0	0	0	0	0	1	0	0	0	0	0	1	0	0	0	0	0	1	0	0	0	0	1	1	0	2	0	0	0	0	0	0	0	0	0	0	1	1	1	1	1	1	1
1534	10110696	0	0	0	0	0	0	0	0	0	0	0	1	0	0	0	1	1	1	0	0	2	0	0	2	1	1	0	2	0	2	0	0	0	0	0	0	0	0	1	0	0	1	1	1	1	1	1	1
1535	10110696	0	0	0	0	0	0	0	0	1	0	1	0	0	1	0	0	1	0	0	0	0	1	1	0	0	1	0	1	1	1	0	0	0	0	0	1	0	0	0	0	0	0	2	2	2	2	2	1
1536	10110696	0	0	0	1	1	0	0	0	0	0	1	0	1	0	1	0	1	0	1	1	0	1	1	1	1	1	1	1	1	2	1	0	0	1	0	0	0	0	0	1	1	2	2	1	1	1	1	1
1537	10110696	0	1	0	0	0	0	0	0	0	0	1	0	0	0	0	0	1	0	0	0	0	0	1	1	0	0	0	0	0	1	0	0	1	1	0	0	0	0	1	0	0	2	1	4	4	4	4	3
1538	10110696	0	0	0	0	0	0	0	0	0	0	1	0	0	0	0	0	0	0	0	0	0	0	1	0	0	0	0	1	0	1	0	0	0	0	0	0	0	0	1	0	0	0	1	1	1	1	1	1
1539	10110696	1	0	0	0	1	1	0	0	0	1	0	0	0	1	0	0	1	0	1	1	0	1	1	1	0	1	1	0	1	1	1	0	0	0	0	0	0	0	1	0	2	1	2	1	1	1	2	2
1540	10110696	1	0	0	0	0	0	1	1	0	0	0	0	0	0	1	0	1	2	1	0	1	1	1	1	0	0	0	1	1	2	1	0	1	0	0	0	0	0	0	0	0	0	1	1	1	1	1	1
1541	10110696	1	0	0	1	1	1	1	0	1	1	1	1	0	0	0	0	1	0	0	0	0	0	0	0	1	1	1	0	0	0	0	0	0	0	0	0	0	1	0	0	0	0	1	1	1	1	1	1
1542	10110696	1	0	0	2	1	1	1	0	2	1	1	2	0	0	1	2	2	0	0	0	0	1	1	0	2	2	2	1	2	2	1	0	0	0	0	0	0	1	0	0	0	1	1	1	1	1	1	1
1543	10110696	0	0	0	0	0	0	0	0	0	0	1	0	1	1	0	0	1	0	0	1	0	0	0	0	0	0	0	0	0	0	0	0	0	0	0	0	0	0	0	0	0	0	1	1	1	1	1	1
1544	10110696	0	0	0	0	0	0	0	0	0	0	1	0	1	0	0	0	1	0	0	0	0	1	0	1	0	0	0	0	0	0	0	0	0	0	0	0	0	0	0	0	0	1	1	1	1	1	1	1
1545	10110696	0	2	0	0	0	1	1	0	1	2	2	0	0	1	0	0	1	2	1	0	0	1	1	2	1	0	3	3	1	3	3	0	0	0	0	0	1	0	0	0	3	1	1	1	1	1	1	1
1546	10110696	1	2	1	1	0	1	2	1	1	1	1	1	2	2	1	1	0	0	1	0	0	0	0	2	1	2	1	1	2	2	0	0	1	1	1	0	0	0	0	0	0	2	2	1	3	1	2	3
1547	10110696	0	1	0	1	0	0	1	0	0	0	1	0	1	0	0	0	0	0	0	0	0	0	0	0	0	0	1	0	0	0	0	0	0	0	0	0	0	0	0	0	0	1	2	1	1	1	1	1
1548	10810748	0	0	0	0	0	0	0	1	0	0	1	0	0	0	0	0	0	0	0	0	0	0	0	0	0	0	0	0	0	0	0	0	0	0	0	0	0	0	0	0	0	0	1	1	1	1	1	1
1549	10810748	0	0	0	0	0	0	0	0	0	0	0	0	0	0	0	0	1	0	0	0	0	0	0	0	0	0	0	0	0	0	0	0	0	0	0	0	0	0	0	0	0	0	1	1	1	1	1	1
1550	10810748	0	0	0	0	0	0	0	0	0	0	1	0	0	0	0	0	1	0	0	0	0	0	0	0	0	0	0	1	0	0	0	0	0	0	0	0	0	0	0	0	0	1	1	1	1	1	1	1
1551	10810748	0	0	0	0	0	0	0	1	0	0	0	0	1	1	0	0	0	0	0	0	0	0	0	0	1	0	0	0	1	0	0	0	0	1	0	0	0	0	0	0	0	2	1	1	1	1	1	2
1552	10810748	0	0	0	0	0	0	0	0	0	0	0	0	0	0	0	0	0	0	0	0	0	0	0	0	0	0	1	1	0	0	0	0	0	0	0	0	0	0	0	0	0	0	1	1	1	1	1	1
1553	10810748	1	0	0	0	0	1	0	0	0	0	0	0	0	0	0	0	0	0	0	0	0	0	0	0	0	0	0	1	0	0	0	0	0	0	0	0	0	0	0	0	0	1	1	1	1	1	1	1
1554	10810748	1	0	0	1	0	1	0	0	1	0	0	0	1	2	0	0	1	1	0	0	0	0	0	1	1	1	1	1	1	0	0	0	0	1	0	0	0	1	0	0	1	0	1	1	1	1	1	1
1555	10810748	0	1	0	1	0	1	0	1	1	0	1	1	1	1	1	1	2	1	0	0	0	1	0	2	0	2	1	1	0	1	1	0	1	0	0	0	0	0	0	0	0	0	1	1	1	1	1	1
1556	10810748	0	0	0	0	0	0	0	0	0	0	0	0	0	0	0	0	0	0	0	0	0	0	0	0	0	0	0	0	0	0	0	0	0	0	0	0	0	0	0	0	0	0	1	1	1	1	1	1
1557	10810748	1	1	2	0	1	0	0	1	1	0	1	0	1	2	2	1	1	1	0	0	0	1	1	0	0	0	0	0	0	0	0	0	0	0	0	0	0	0	0	0	0	0	1	1	1	1	1	1
1558	10810748	0	0	0	1	1	1	0	3	0	1	2	1	0	1	0	0	1	0	0	0	2	0	1	0	0	3	0	0	0	1	3	0	0	0	0	0	0	0	0	0	0	0	2	1	1	1	2	1
1559	10810748	1	0	0	1	0	1	1	0	2	0	1	1	1	1	0	1	1	1	0	0	0	1	1	1	1	1	2	1	1	0	2	0	0	0	0	0	0	0	0	0	0	1	1	1	1	1	1	1
1560	10810748	0	0	0	0	0	0	0	0	1	0	0	0	0	0	0	0	0	0	0	0	0	1	0	0	0	0	1	0	0	0	0	0	0	0	0	0	0	0	1	0	0	1	1	1	1	1	1	1
1561	10810748	1	1	0	1	0	0	0	0	1	2	2	1	2	3	1	0	2	0	0	0	0	1	0	1	2	1	2	0	0	1	2	0	0	0	0	0	0	1	1	0	0	1	1	1	1	1	1	1
1562	10810748	0	1	1	0	0	0	0	0	0	0	0	0	1	0	0	0	0	0	0	0	0	0	1	0	0	0	0	0	0	0	0	0	0	0	0	0	0	0	0	0	0	2	2	1	1	1	1	1
1563	10810748	3	0	0	2	0	0	3	0	2	3	2	0	1	0	2	1	2	0	2	1	0	0	1	1	3	0	1	0	3	0	1	0	0	0	0	0	0	0	1	0	0	3	1	1	1	1	1	1
1564	10810748	0	0	0	0	0	0	0	1	0	0	2	0	1	0	0	0	1	2	0	9	0	0	1	0	0	0	0	0	0	0	0	0	0	0	0	0	0	0	0	0	0	0	1	1	1	1	1	1
1565	10810748	0	0	0	0	0	0	0	0	0	0	1	0	0	0	0	0	1	0	1	0	3	0	0	1	0	0	0	0	0	0	0	0	0	0	0	0	0	0	2	0	0	0	1	1	1	1	1	1
1566	10810748	0	0	0	0	0	0	0	0	0	0	1	0	1	0	0	0	0	0	0	0	0	1	0	1	0	0	0	1	1	0	0	0	0	0	0	0	0	0	0	0	0	2	1	1	1	1	1	1
1567	10810748	0	0	0	1	0	0	0	0	0	0	1	0	0	0	0	0	1	0	0	0	0	0	1	0	0	0	1	0	0	0	0	0	0	0	0	0	0	0	0	0	1	1	1	1	1	1	1	1
1568	10810748	0	0	0	0	0	0	0	1	0	0	0	0	1	1	0	0	0	0	0	0	0	0	0	0	0	0	0	0	0	0	0	0	0	0	0	0	0	0	0	0	0	0	1	1	1	1	1	2
1569	10810748	0	0	0	0	0	1	0	1	0	0	0	0	1	0	0	0	1	0	0	0	0	0	0	0	0	0	1	0	0	0	0	0	0	0	0	0	0	0	1	0	0	2	1	1	1	1	1	1
1570	10810748	0	0	1	0	0	0	1	1	0	0	1	0	0	0	0	0	0	0	0	0	0	0	1	0	0	0	1	0	1	0	0	0	0	1	0	0	0	0	0	0	0	1	1	1	1	1	1	1
1571	10810748	0	0	0	0	0	0	0	0	0	0	0	0	0	0	0	0	0	0	0	0	0	0	1	1	0	0	1	1	1	1	1	0	0	0	0	0	0	0	0	0	1	1	1	1	1	1	1	1
1572	10810748	0	0	0	0	0	1	0	1	0	0	1	0	1	0	0	0	0	1	0	0	0	1	0	0	0	1	0	1	1	0	0	0	0	0	0	0	0	0	1	0	0	2	1	1	2	1	1	1
1573	20420579	0	0	0	2	1	0	1	1	0	0	1	0	1	2	0	1	1	0	0	0	0	0	0	3	1	0	0	0	0	2	2	0	0	0	0	0	0	0	0	0	0	0	1	1	1	1	1	1
1574	20420579	0	0	0	1	0	1	0	1	1	1	1	0	1	1	1	0	1	0	0	0	0	1	0	0	1	1	1	1	0	1	1	0	0	0	0	0	0	0	1	0	2	1	2	1	1	1	1	2
1575	20420579	1	1	0	0	1	1	0	0	1	1	1	0	1	0	0	0	0	0	0	0	0	1	1	2	1	3	3	3	3	3	3	2	1	2	3	3	3	1	2	2	2	3	1	1	1	1	1	1
1576	20420579	0	0	0	0	0	0	0	0	0	0	0	0	0	0	1	1	1	0	0	0	0	0	0	0	0	0	0	0	0	0	1	0	0	0	0	0	0	0	1	0	0	1	1	1	1	1	1	1
1577	20420579	0	1	1	1	1	0	1	2	1	0	2	0	2	1	1	0	2	0	0	0	0	1	0	2	1	3	2	2	2	2	1	0	0	1	0	0	1	1	1	0	2	1	2	1	1	2	2	2
1578	20420579	0	1	0	1	0	0	1	1	1	0	1	1	1	1	1	0	1	0	0	1	0	1	0	0	0	0	0	0	0	1	1	0	0	0	0	0	0	0	2	0	0	1	2	1	1	1	1	1
1579	20420579	1	0	0	1	0	1	1	1	1	0	0	0	0	1	0	1	1	0	0	0	0	1	0	0	1	0	0	0	0	0	0	0	0	1	0	0	0	1	0	0	0	1	1	1	1	1	1	1
1580	20420579	1	0	0	0	0	0	0	0	0	0	0	0	0	0	0	0	1	1	0	0	0	1	0	0	0	0	0	0	1	1	0	0	0	0	0	1	0	0	0	0	0	0	1	1	1	1	1	1
1581	20420579	1	2	2	2	2	1	1	2	1	1	1	0	1	2	1	1	2	2	2	1	0	0	0	1	1	2	0	0	1	2	0	0	0	1	1	1	1	1	0	0	0	0	1	1	1	1	1	1
1582	20420579	0	0	0	0	0	0	0	0	0	0	1	0	0	0	0	0	0	0	0	1	0	0	0	0	0	0	0	0	0	1	1	0	0	0	0	0	0	0	0	0	1	0	1	1	1	1	1	1
1583	20420579	0	0	0	0	0	0	1	0	0	0	1	0	0	0	0	0	0	0	0	0	0	0	0	0	0	0	0	0	0	0	0	0	0	0	0	0	0	1	0	0	0	0	1	1	1	1	1	1
1584	20420579	0	1	0	1	0	0	0	0	0	1	1	0	1	0	0	0	1	0	0	0	0	0	0	0	0	0	1	0	0	1	0	0	0	0	0	0	0	0	0	0	0	0	1	1	1	1	1	1
1585	20420579	0	1	0	0	0	1	1	0	1	0	1	1	1	0	1	0	0	0	1	0	1	0	0	0	1	1	1	1	0	0	1	0	0	1	0	0	0	1	1	0	1	1	1	1	1	1	2	1
1586	20420579	0	0	0	0	0	0	0	0	0	0	0	0	1	0	0	0	0	0	1	0	0	0	0	0	0	0	1	0	0	0	0	0	0	0	0	0	0	0	0	0	0	1	2	1	1	1	1	1
1587	20420579	0	0	0	1	0	0	0	0	1	0	0	0	0	0	0	0	1	1	0	0	0	0	0	0	0	0	1	0	0	0	1	1	0	0	0	1	0	0	0	0	0	0	1	1	1	1	1	1
1588	20420579	0	0	0	1	0	0	0	0	0	0	0	0	0	0	0	0	0	0	0	0	0	0	0	0	0	0	0	0	0	0	0	0	0	0	0	0	0	0	0	0	0	0	2	1	1	1	1	1
1589	20420579	0	1	0	1	1	0	1	1	0	0	1	0	2	3	1	1	2	0	0	0	0	1	1	1	1	1	0	1	2	1	2	0	0	2	0	0	0	1	0	0	0	0	1	1	1	1	1	1
1590	20420579	0	0	0	0	0	0	0	0	0	0	0	0	0	0	0	0	0	0	0	0	0	0	0	0	0	0	0	0	0	0	0	0	0	0	0	0	0	0	0	0	0	0	1	1	1	1	1	1
1591	20420579	0	0	1	1	0	0	1	1	0	0	0	0	0	0	0	0	1	0	0	0	0	0	0	0	0	0	0	0	0	0	0	1	0	0	0	1	0	0	0	0	0	0	2	1	2	1	1	1
1592	20420579	0	1	0	1	1	1	1	1	1	0	1	1	1	0	1	1	1	1	0	0	0	1	0	1	1	0	1	1	1	0	0	0	1	0	0	0	0	0	0	0	1	1	1	1	1	1	1	1
1593	20420579	0	0	0	0	0	0	0	0	1	0	0	0	0	0	0	0	1	0	0	0	0	0	0	0	0	0	0	0	0	0	0	0	0	0	0	0	0	0	0	0	1	0	1	1	1	1	1	2
1594	20420579	0	0	0	0	0	0	0	0	0	0	0	1	0	1	0	0	1	2	1	1	0	1	0	0	0	0	1	1	1	1	0	0	0	0	0	0	0	0	1	0	0	1	1	1	1	1	1	1
1595	20420579	0	1	0	0	1	1	0	0	0	0	1	0	0	1	0	0	0	0	0	0	0	0	0	2	0	1	1	0	0	0	1	0	0	0	0	0	0	0	1	0	0	1	4	4	1	1	1	1
1596	20420579	1	0	2	2	1	0	2	1	0	0	1	0	0	0	0	1	1	1	0	0	0	1	1	0	1	1	1	0	1	2	2	0	0	0	2	0	2	2	0	0	0	0	1	1	1	1	1	1
1597	20420579	0	0	0	0	0	0	0	0	0	0	0	0	0	0	0	0	0	0	0	0	0	0	0	0	0	0	0	0	0	0	0	0	0	0	0	0	0	0	0	0	0	1	1	1	1	1	1	1
1598	20420579	1	1	0	1	0	1	1	1	0	0	1	1	1	2	1	1	1	0	0	1	0	1	0	1	1	2	1	0	0	1	0	0	0	0	0	0	0	0	1	0	0	1	1	1	1	1	1	1
1599	20420579	0	1	1	1	0	0	0	1	0	0	0	0	1	1	0	0	1	2	1	0	0	1	0	0	0	1	2	0	0	0	0	0	0	1	0	0	0	0	0	0	0	0	1	1	1	1	1	1
1600	20420579	0	0	0	0	0	0	0	0	0	0	1	0	0	0	0	0	0	0	0	0	0	1	0	2	0	0	1	0	1	1	0	0	0	0	0	0	0	0	0	0	1	0	1	1	1	1	1	2
1601	20420579	0	0	0	0	0	0	0	0	0	0	0	1	0	0	1	0	1	0	0	0	0	0	0	0	0	0	1	0	0	0	0	0	0	0	0	0	0	0	0	0	3	2	1	1	1	1	1	1
1602	20420579	0	0	0	0	1	0	0	1	0	0	0	0	0	0	0	0	1	0	0	0	2	0	0	0	0	1	1	0	0	0	0	0	0	0	0	0	0	0	0	0	0	1	3	3	1	3	3	1
1603	20420579	0	0	0	0	1	0	0	0	0	0	0	0	1	0	0	0	0	0	0	0	0	0	0	2	0	0	0	0	1	0	0	0	0	0	0	0	0	0	0	0	0	0	1	1	1	1	1	1
1604	20420579	0	0	0	1	0	0	0	0	1	0	0	0	0	0	0	0	0	0	0	0	0	0	0	0	0	0	0	0	0	1	0	0	0	0	0	0	0	0	0	0	0	1	1	1	1	1	1	2
1605	20420579	0	0	0	0	0	0	0	0	1	0	0	0	0	0	0	0	0	0	0	0	0	2	1	1	0	1	1	1	1	1	0	0	0	0	0	0	0	0	1	0	1	1	1	1	1	1	1	1
1606	20420579	0	0	0	0	0	0	0	0	0	0	0	0	0	0	0	0	0	0	0	0	3	0	0	1	0	0	0	0	0	0	0	0	0	0	0	0	0	0	0	0	0	0	1	1	1	1	1	1
1607	20420579	0	0	0	0	0	0	0	0	0	0	0	0	0	0	0	0	0	0	0	0	0	0	0	1	0	0	0	1	0	1	0	0	0	0	0	0	0	0	0	0	0	0	1	1	1	1	1	1
1608	20420579	0	1	1	0	0	0	1	0	1	0	1	0	0	0	0	0	0	0	0	0	0	1	0	1	0	0	0	0	0	0	1	0	0	1	0	0	0	0	0	0	0	1	1	1	1	1	1	2
1609	20420579	1	1	0	1	1	1	0	0	1	0	2	1	1	0	0	1	1	0	0	1	0	1	1	1	1	1	1	1	2	1	0	0	0	1	1	0	0	1	0	0	0	1	2	2	1	1	1	1
1610	20420579	1	0	0	0	0	0	0	1	0	0	0	0	0	0	0	0	0	0	0	0	0	1	0	0	0	0	1	0	0	1	0	0	0	0	0	0	0	0	0	0	0	0	1	1	1	1	1	1
1611	20420579	0	0	0	0	0	0	0	0	0	0	0	0	0	0	0	0	0	0	0	0	0	0	0	0	0	0	0	0	0	0	0	0	0	0	0	0	0	0	0	0	0	0	1	1	1	1	1	1
1612	11310251	0	1	0	0	0	0	0	0	0	0	0	0	0	1	0	0	0	0	0	0	0	0	0	0	0	1	0	0	1	1	0	0	0	0	0	0	0	0	0	0	0	0	1	1	1	1	1	1
1613	11310251	0	0	0	0	0	0	0	1	0	0	1	0	0	0	0	0	1	0	2	0	0	0	0	0	0	0	1	0	1	0	0	0	0	1	0	0	0	0	0	0	0	0	4	2	2	4	4	1
1614	11310251	2	1	0	1	0	0	0	0	0	0	1	0	1	0	0	0	1	0	0	0	0	0	0	1	1	0	0	0	0	0	0	0	1	0	0	1	0	0	0	0	0	0	1	1	1	1	1	1
1615	11310251	0	0	0	0	0	0	0	0	0	0	0	0	0	0	0	0	0	0	0	0	0	0	0	0	0	0	0	0	0	0	0	0	0	0	0	0	0	0	0	0	0	0	1	1	1	1	1	1
1616	11310251	0	0	0	1	0	0	0	1	0	1	1	1	1	0	0	0	1	0	1	1	0	1	0	1	2	0	0	0	1	3	1	0	0	0	0	0	0	0	0	0	0	1	1	1	1	1	1	1
1617	11310251	0	0	0	0	0	0	0	0	1	0	0	0	0	0	0	0	0	0	0	0	0	1	0	1	0	1	0	0	0	1	0	0	0	1	0	0	0	0	1	0	0	0	1	1	1	1	1	1
1618	11310251	0	0	0	0	0	0	0	0	0	0	0	0	0	0	0	0	0	0	0	0	0	0	1	0	0	0	1	0	0	1	0	0	0	0	0	0	0	1	0	0	0	0	1	1	1	1	1	1
1619	11310251	0	0	0	0	0	0	0	0	0	0	0	0	0	0	0	0	0	0	0	0	0	0	0	0	0	0	0	0	0	0	0	0	0	0	0	0	0	0	0	0	0	2	1	1	1	1	1	1
1620	11310251	1	2	2	0	1	1	1	1	0	1	1	1	2	0	0	1	2	0	0	0	0	1	1	2	2	1	2	0	1	2	0	1	0	1	1	1	1	1	0	0	0	1	1	1	1	1	1	1
1621	11310251	0	0	0	1	0	1	0	0	0	0	0	0	0	1	0	1	0	0	0	0	0	0	1	0	0	0	0	0	0	0	0	0	0	0	0	0	0	0	0	0	0	0	1	1	1	1	1	1
1622	11310251	1	0	1	0	0	0	0	0	1	0	0	0	0	1	0	0	0	0	0	0	1	1	0	1	0	1	1	0	0	1	1	0	0	0	1	0	0	0	1	0	0	0	1	1	1	1	1	1
1623	11310251	0	0	0	0	0	0	0	0	0	0	0	0	0	0	0	1	1	0	0	0	1	0	0	0	0	0	1	0	0	1	0	0	0	0	0	0	0	0	0	0	0	0	1	1	1	1	1	1
1624	11310251	0	0	0	0	0	2	0	0	0	0	0	1	0	0	0	2	1	0	0	0	0	0	1	1	2	1	0	1	0	1	0	0	0	0	0	0	0	0	1	0	2	2	1	1	1	1	1	1
1625	11310251	0	0	0	0	0	0	0	0	0	0	0	0	1	0	0	1	1	0	0	0	0	0	1	1	1	0	0	2	1	1	1	0	0	0	0	0	0	0	1	0	0	0	1	1	1	1	1	1
1626	11310251	3	0	0	1	0	1	0	0	0	0	1	0	1	0	0	0	1	1	1	0	0	1	0	1	3	2	1	0	1	3	0	0	0	2	3	0	2	1	0	0	0	3	2	1	1	1	1	2
1627	11310251	0	0	0	1	0	1	0	0	0	0	0	0	0	0	1	1	1	1	0	0	1	0	0	1	0	2	1	0	0	1	0	0	0	0	0	0	0	1	1	0	0	2	3	2	1	1	1	1
1628	11310251	0	0	0	0	0	1	0	0	0	0	0	0	0	0	0	0	0	0	0	0	0	1	0	0	0	1	0	0	0	0	0	0	0	0	0	0	0	0	0	0	0	1	1	1	1	1	1	1
1629	11310251	0	1	1	1	1	1	0	1	1	1	2	2	1	0	1	2	1	2	0	0	1	0	0	2	1	0	1	1	0	0	0	0	1	0	0	0	0	0	0	0	0	2	1	2	1	3	3	1
1630	11310251	1	1	0	1	1	1	0	0	1	1	0	1	0	0	1	0	1	0	0	0	0	0	1	0	0	0	1	1	1	0	0	0	0	0	0	0	0	1	0	0	0	0	1	1	1	1	1	1
1631	11310251	1	0	1	1	0	0	1	0	1	0	1	0	0	1	0	0	0	0	0	0	2	0	1	2	1	1	0	9	1	0	0	0	0	0	0	0	0	0	0	9	1	3	1	1	1	1	1	1
1632	11310251	0	0	0	1	0	0	0	1	0	0	0	1	0	0	0	0	1	0	0	0	2	0	0	0	0	0	0	1	1	0	0	0	0	0	0	0	0	0	1	0	0	2	3	4	4	2	3	1
1633	11310251	0	0	1	3	1	2	0	3	1	0	2	2	2	3	1	0	1	1	0	1	3	1	1	1	3	1	1	1	1	2	2	0	0	0	1	0	0	2	0	0	0	1	2	1	1	1	1	1
1634	11310251	0	1	0	1	1	0	0	0	0	2	3	0	0	0	0	0	2	0	0	0	0	0	2	0	0	2	0	0	1	3	0	0	0	1	0	0	0	0	0	0	0	2	1	1	1	1	1	1
1635	11310251	0	0	0	0	0	0	0	0	0	0	0	0	0	0	0	1	1	0	0	0	0	0	0	0	0	0	1	0	0	0	1	0	0	0	0	0	0	0	0	0	0	0	1	1	1	1	1	1
1636	11310251	0	0	0	0	0	0	0	1	0	0	0	0	0	0	0	0	0	0	0	0	0	0	0	0	1	0	0	0	0	1	0	0	0	0	0	0	0	0	0	0	0	1	1	1	1	1	1	1
1637	11310251	0	0	0	0	0	1	0	0	0	1	0	0	1	0	0	0	1	0	0	0	0	1	2	2	0	1	0	1	0	1	0	0	2	0	0	0	0	1	0	0	2	2	2	2	1	1	2	1
1638	11310251	0	0	0	0	1	0	0	0	0	0	0	0	0	0	1	0	0	0	1	0	0	0	0	1	0	0	0	0	1	0	0	0	0	1	0	0	0	0	0	0	1	1	1	1	1	1	1	2
1639	31330156	0	1	0	1	0	0	0	0	1	1	0	1	2	2	2	2	2	2	1	2	2	1	1	1	1	1	1	1	1	1	1	1	1	1	1	1	1	1	1	1	1	1	2	2	2	2	2	2
1640	31330156	0	0	0	1	0	0	0	0	1	0	1	0	0	0	0	1	1	0	0	1	0	1	0	0	0	0	1	0	1	0	0	0	0	0	0	0	0	0	0	1	0	0	1	1	1	1	1	1
1641	31330156	0	1	1	2	0	0	1	2	1	1	2	1	1	1	1	0	2	1	0	1	0	1	0	0	0	0	1	0	0	0	2	0	0	0	0	0	0	0	3	0	0	0	1	1	1	1	1	1
1642	31330156	1	2	2	2	1	3	2	3	2	1	2	1	1	3	2	1	2	0	0	2	0	2	1	2	2	1	2	2	1	3	1	2	2	2	2	3	1	2	3	1	3	1	2	1	3	1	1	1
1643	31330156	0	1	1	1	0	0	1	1	1	1	2	0	0	1	2	0	1	0	0	1	0	1	0	1	2	1	1	2	1	2	3	0	1	1	1	0	0	1	1	0	1	1	1	1	1	1	1	1
1644	31330156	0	0	0	1	0	0	0	0	0	0	0	1	1	0	0	0	0	0	0	0	0	0	1	1	0	0	0	1	1	1	1	0	0	0	0	0	0	0	2	0	1	2	2	1	1	1	1	1
1645	31330156	1	1	0	2	0	3	1	1	1	3	1	0	2	0	1	0	1	0	1	0	0	0	0	1	2	1	0	0	1	0	0	0	0	1	0	0	0	1	1	0	0	0	1	1	1	1	1	1
1646	31330156	1	0	0	1	0	0	0	0	0	0	0	1	0	0	0	1	2	0	0	1	0	0	0	0	2	0	0	0	1	0	0	0	0	0	0	0	0	0	1	0	0	0	1	1	1	1	1	1
1647	31330156	0	0	0	0	0	0	0	0	0	0	0	0	1	0	1	0	0	0	0	0	0	0	0	0	0	0	0	0	0	0	0	0	0	0	0	0	0	0	0	0	0	0	1	1	1	1	1	1
1648	31330156	0	1	0	0	1	2	0	0	1	0	2	0	2	0	1	0	1	0	1	1	0	0	0	1	0	1	1	0	1	2	0	0	0	1	0	0	0	0	3	0	0	0	1	1	1	1	1	1
1649	31330156	0	1	0	0	1	1	1	1	0	0	1	0	0	0	1	0	1	0	1	0	1	1	1	1	0	0	1	1	2	2	1	0	0	1	1	0	0	2	1	0	1	2	1	1	1	1	1	1
1650	31330156	1	1	1	1	0	1	1	1	0	1	1	0	1	1	1	1	1	0	1	0	0	1	1	1	1	1	0	1	1	0	1	0	0	1	0	0	0	0	1	0	0	1	1	1	1	1	1	1
1651	31330156	0	0	0	0	0	0	0	0	0	0	0	0	0	0	0	0	1	0	1	0	0	0	0	1	0	0	1	0	0	0	0	0	0	0	0	0	0	0	2	0	0	0	1	1	1	1	1	1
1652	31330156	0	0	0	0	0	0	1	0	0	0	1	0	0	0	0	0	1	0	0	0	0	1	0	0	1	1	0	1	0	0	1	1	0	1	0	1	0	0	0	0	0	2	2	1	1	2	2	1
1653	31330156	0	0	0	0	0	0	0	0	0	0	0	0	1	0	0	0	1	0	0	1	0	1	1	1	0	0	2	1	1	2	0	0	0	0	0	0	0	0	2	0	0	0	1	1	1	1	2	1
1654	31330156	0	0	0	0	0	0	0	0	0	0	0	0	1	1	1	0	1	0	0	1	1	1	0	0	0	1	1	1	0	1	0	0	1	0	0	0	0	0	2	0	1	1	1	1	1	1	1	1
1655	31330156	0	1	1	0	0	0	1	1	0	0	1	1	1	0	1	0	3	0	0	0	0	0	0	0	0	0	0	1	0	0	0	0	0	0	0	0	0	0	0	0	0	2	1	1	1	1	1	3
1656	31330156	1	2	0	1	0	0	1	1	1	1	0	0	0	1	1	0	1	0	0	0	0	0	0	0	0	0	0	0	2	0	0	0	0	0	0	0	0	0	0	0	0	0	1	1	1	1	1	1
1657	31330156	0	0	0	0	0	0	1	0	1	0	2	0	2	2	1	0	1	1	0	1	2	0	1	0	2	1	0	0	2	2	2	0	0	0	0	0	0	1	1	0	2	0	1	1	1	1	2	1
1658	31330156	1	1	1	2	0	2	1	1	0	0	1	1	1	0	2	0	1	0	0	0	0	0	0	0	0	0	0	0	0	0	0	0	0	0	0	0	0	0	0	0	0	0	1	1	1	1	1	1
1659	31330156	0	0	0	0	0	0	0	0	0	0	0	0	0	0	1	1	1	0	0	1	0	0	1	0	1	0	1	0	1	1	0	0	0	0	0	0	0	0	1	0	0	1	1	1	1	1	1	1
1660	31330156	1	1	0	2	0	0	1	1	0	0	0	1	1	1	2	1	2	0	0	1	0	1	0	1	1	1	1	1	1	1	1	1	2	1	0	1	0	1	0	0	1	0	1	1	1	1	1	1
1661	31330156	2	1	2	1	2	3	3	2	3	3	1	0	2	2	2	1	2	0	0	1	1	2	1	1	2	2	1	3	1	1	1	2	1	1	2	2	1	1	2	0	1	0	3	2	2	1	1	2
1662	31330156	0	1	0	1	2	1	1	1	1	1	1	0	0	0	1	0	0	1	0	1	1	1	0	2	1	2	1	1	0	3	1	0	0	1	0	1	0	0	0	0	0	0	1	1	1	1	1	1
1663	31330156	0	1	0	1	0	1	1	0	1	0	0	0	1	1	0	1	2	1	0	0	0	0	0	1	0	0	0	0	0	0	0	0	0	0	0	0	0	0	0	0	0	0	1	1	1	1	1	1
1664	31330156	0	1	1	0	1	1	0	0	0	0	2	1	1	0	1	1	2	0	0	1	0	1	0	0	2	0	1	1	1	1	1	0	1	1	0	0	0	0	2	0	0	2	2	1	1	1	2	1
1665	31330156	0	1	0	1	1	1	1	1	0	0	1	0	1	1	0	0	0	0	0	1	0	0	1	1	0	0	0	0	0	1	1	0	0	0	0	0	0	0	0	0	1	0	1	2	1	1	2	1
1666	31330156	1	1	2	2	1	3	1	1	3	1	1	2	1	3	1	0	1	0	0	0	0	0	1	0	0	0	2	0	1	2	2	0	1	0	0	0	0	1	2	0	0	0	1	2	3	2	2	2
1667	31330156	0	1	0	0	0	0	0	0	0	0	0	1	0	0	0	0	0	0	0	0	0	0	0	1	0	0	0	0	0	0	0	0	0	0	0	0	0	0	0	0	0	1	1	1	1	1	1	1
1668	31330156	0	0	0	1	0	0	1	1	0	1	1	0	0	0	1	0	1	0	0	1	0	1	0	1	0	0	1	0	0	0	1	0	0	0	0	0	0	0	2	0	1	0	1	1	1	1	1	1
1669	31330156	3	3	3	3	0	3	0	0	3	3	2	3	3	3	3	3	3	3	0	3	2	2	0	2	2	3	3	3	2	1	2	1	2	1	1	1	2	2	2	2	1	1	3	2	3	2	3	2
1670	31330156	0	0	0	0	0	0	0	0	0	0	1	1	0	0	1	0	1	0	0	0	0	1	0	1	0	0	1	1	1	0	0	0	2	0	0	0	0	0	1	0	1	0	1	1	1	1	1	1
1671	31330156	0	0	0	0	0	0	0	0	0	0	0	0	1	0	1	0	1	0	0	1	0	1	0	0	1	1	1	0	1	1	1	0	1	0	0	0	0	1	2	0	2	2	2	1	1	1	1	1
1672	31330156	1	1	2	2	0	2	1	1	1	1	2	2	0	1	1	0	3	2	2	2	0	2	0	3	2	1	2	2	2	2	3	0	0	3	2	1	1	1	3	1	2	1	1	1	1	1	1	2
1673	31330156	0	0	0	0	0	1	1	1	0	0	1	1	1	1	1	0	1	0	0	1	0	1	1	1	0	1	2	2	2	0	0	0	2	1	0	0	0	1	1	0	0	0	1	1	1	1	1	1
1674	41440274	0	0	0	0	0	0	0	0	0	0	1	0	0	0	0	0	0	0	0	0	0	1	0	0	0	0	1	1	1	0	1	1	1	0	1	0	1	1	0	0	0	0	1	1	1	1	1	1
1675	41440274	0	0	0	0	0	0	0	1	0	0	1	0	1	1	0	0	0	0	0	0	0	0	0	0	0	0	0	0	1	1	0	0	0	0	0	0	0	0	0	0	2	2	2	1	1	1	1	1
1676	41440274	1	0	2	2	0	1	0	0	0	0	2	1	0	0	1	0	1	0	0	0	1	0	0	0	0	1	1	1	0	1	2	0	0	0	0	0	0	0	0	0	0	0	1	1	1	1	1	1
1677	41440274	0	1	0	0	0	0	0	1	0	0	0	1	0	0	0	0	1	0	0	0	0	0	0	1	0	0	1	0	0	0	0	0	0	0	0	0	0	0	2	0	0	3	1	1	1	1	1	1
1678	41440274	0	0	0	0	0	0	0	0	0	0	0	0	1	1	1	0	1	0	0	0	0	1	1	1	0	0	1	0	1	1	0	0	0	0	0	0	0	0	0	0	1	0	3	2	1	3	2	2
1679	41440274	0	0	0	0	0	0	0	0	0	0	0	0	0	0	0	0	0	0	0	0	0	0	0	0	0	0	0	0	0	0	0	0	0	0	0	0	0	0	0	0	0	1	1	1	1	1	1	1
1680	41440274	0	1	2	0	1	1	2	1	0	0	2	0	0	0	0	1	1	0	0	0	0	0	0	0	0	0	0	0	0	0	0	0	0	0	0	0	0	0	0	0	0	0	3	3	3	3	3	3
1681	41440274	0	2	1	2	1	2	2	2	1	0	1	2	1	1	1	0	1	0	0	1	0	1	1	1	0	0	2	1	1	0	1	0	0	0	0	0	0	1	0	0	0	0	1	1	1	1	1	1
1682	41440274	0	0	0	1	0	1	0	1	0	0	1	1	1	0	1	1	1	1	0	0	0	1	0	0	1	1	0	1	1	1	1	0	1	0	0	0	0	1	1	0	1	1	1	1	1	1	1	1
1683	41440274	2	1	2	1	1	1	1	1	1	0	2	0	2	2	1	0	1	1	0	1	0	2	1	3	1	0	1	2	3	1	2	1	1	1	0	1	0	0	2	1	0	0	1	1	2	1	1	1
1684	41440274	1	0	0	0	1	1	1	0	0	0	1	1	0	0	0	1	1	1	2	0	0	1	2	0	1	1	2	1	1	0	2	0	0	0	0	0	0	0	1	0	0	2	2	1	1	1	1	1
1685	41440274	0	0	0	1	0	0	0	0	0	0	1	1	0	0	0	0	2	0	0	1	0	1	0	1	0	0	1	0	1	0	0	2	0	0	0	2	0	1	2	0	0	0	1	1	1	1	1	1
1686	41440274	0	0	0	0	0	0	0	0	0	0	0	0	0	0	0	0	0	0	0	0	0	0	0	1	1	0	1	0	0	1	0	1	0	1	1	1	1	0	0	0	0	0	1	2	3	2	2	2
1687	41440274	1	0	0	1	0	0	0	0	0	0	0	0	1	0	0	0	1	0	0	0	1	0	0	0	0	1	1	0	0	0	1	0	0	0	0	0	0	0	0	0	0	2	1	1	1	1	1	2
1688	41440274	0	1	2	1	0	1	0	1	0	0	1	1	1	0	1	1	1	2	1	0	3	0	0	0	0	0	1	0	1	0	0	0	1	0	0	0	0	0	0	0	0	1	1	1	1	1	1	1
1689	41440274	0	0	0	0	1	1	1	1	0	0	0	0	1	0	1	0	1	1	1	1	0	1	2	1	0	3	1	2	3	3	2	0	1	1	0	0	0	0	1	0	0	1	3	2	3	1	1	3
1690	41440274	0	2	3	0	0	0	0	0	0	0	0	1	0	2	0	0	0	0	0	2	0	0	0	1	1	0	2	0	0	1	0	0	0	0	0	0	0	0	0	0	0	0	1	1	1	1	1	1
1691	41440274	1	0	0	0	0	0	0	0	0	0	0	1	0	0	0	0	0	0	0	1	0	0	0	0	0	0	1	0	1	1	0	0	1	0	0	0	0	0	1	0	0	0	1	1	1	1	1	2
1692	21420202	0	0	0	0	0	0	0	0	0	0	1	0	1	1	0	0	0	0	0	0	1	0	0	0	0	0	0	0	0	0	0	0	0	0	0	0	0	0	0	0	0	0	1	1	1	1	1	1
1693	21420202	0	1	0	1	0	2	1	0	1	0	0	0	0	1	0	1	1	2	0	0	0	0	0	0	0	0	1	0	0	0	0	0	0	0	0	0	0	0	0	0	0	1	1	1	1	1	1	1
1694	21420202	1	1	0	2	0	2	0	1	1	0	1	0	1	1	1	0	1	1	0	0	0	1	0	1	0	2	1	1	2	1	1	0	1	1	0	1	0	1	1	1	2	1	2	1	1	1	2	1
1695	21420202	0	1	1	2	0	1	0	1	0	0	1	0	1	1	0	0	2	0	0	0	0	0	1	0	0	0	0	0	0	0	0	0	0	0	0	0	0	0	0	0	0	0	1	1	1	1	1	1
1696	21420202	1	2	2	1	1	0	1	1	0	1	0	1	0	1	0	0	0	1	0	0	3	0	0	0	0	1	1	0	1	1	0	0	0	0	0	0	0	0	1	0	0	1	2	1	4	2	3	1
1697	21420202	0	1	0	0	0	0	0	1	1	1	1	0	0	0	0	1	0	0	0	0	0	0	0	0	0	0	0	0	0	0	0	0	0	0	0	0	0	0	0	0	0	1	1	1	1	1	1	1
1698	21420202	1	2	0	1	0	0	1	1	1	0	2	1	0	3	1	0	1	1	0	0	0	0	0	1	1	1	1	1	1	1	2	0	0	1	0	0	0	1	3	1	0	0	1	1	2	2	2	1
1699	21420202	0	0	0	0	0	0	0	0	0	0	0	0	0	0	0	0	0	0	0	0	0	0	0	0	0	0	0	0	0	0	0	0	0	0	0	0	0	0	0	0	0	1	1	1	1	1	1	1
1700	21420202	1	0	0	0	0	0	0	1	1	1	1	0	1	0	0	0	0	1	0	0	0	0	0	1	1	0	0	0	0	1	0	0	0	0	0	0	0	0	0	0	0	1	1	1	1	1	1	1
1701	21420202	1	1	1	1	0	0	0	1	1	0	0	0	1	1	1	0	0	0	0	0	0	0	1	1	0	1	1	1	0	1	0	0	0	0	0	0	0	0	0	0	0	0	1	1	1	1	1	1
1702	21420202	1	1	1	1	0	0	1	1	1	0	0	0	0	1	1	1	1	1	0	1	0	1	0	0	0	1	1	2	1	0	0	1	1	0	0	1	0	0	2	0	1	1	4	3	4	2	1	1
1703	21420202	0	1	0	2	0	0	0	1	2	0	1	0	1	0	1	0	1	0	0	0	0	1	0	1	0	2	1	0	0	0	0	0	0	0	0	0	0	0	1	0	0	0	1	1	1	1	1	1
1704	21420202	1	2	1	2	0	1	1	2	1	0	1	1	1	2	1	0	1	0	0	0	0	1	1	1	1	2	0	0	2	0	1	0	0	0	0	0	0	0	0	0	0	0	1	1	1	1	1	1
1705	21420202	0	0	0	0	0	0	0	0	0	0	0	0	0	0	0	0	0	0	0	0	0	0	0	0	0	0	0	0	1	1	0	0	0	0	0	0	0	0	0	0	0	0	1	1	1	1	1	1
1706	21420202	0	0	0	0	0	0	1	1	0	0	0	0	1	1	0	0	0	0	0	0	0	0	0	0	0	0	0	0	0	0	0	0	0	0	0	0	0	0	0	0	0	0	1	1	1	1	1	1
1707	21420202	0	0	0	0	0	0	0	0	0	0	1	0	0	0	0	0	1	0	0	0	0	0	0	0	0	0	0	0	0	1	0	0	0	0	0	0	0	0	0	0	0	0	1	1	1	1	1	1
1708	21420202	0	1	0	1	0	0	0	0	1	0	1	0	0	0	0	0	1	0	0	0	0	0	0	0	1	0	0	0	2	0	0	0	0	0	0	0	0	0	0	0	0	0	1	1	1	1	1	1
1709	21420202	1	0	0	0	0	0	0	0	1	0	0	0	0	0	0	0	1	0	0	0	0	0	1	0	0	0	1	0	0	0	0	0	0	0	0	0	0	0	0	0	0	0	1	1	1	1	1	1
1710	21420202	0	0	0	0	0	0	0	0	0	0	0	0	0	0	0	0	0	0	0	0	0	0	0	0	0	0	0	0	0	0	0	0	0	0	0	0	0	0	0	0	0	0	1	1	1	1	1	1
1711	21420202	0	1	0	0	0	0	0	0	0	0	1	0	1	0	0	0	1	0	1	0	0	1	0	0	0	1	0	0	0	1	0	0	0	0	0	0	0	0	0	0	0	0	1	1	1	1	2	1
1712	21420202	0	0	0	0	0	0	1	0	0	0	0	0	1	0	0	1	1	0	0	0	0	0	0	0	0	0	0	0	0	0	0	0	0	0	0	0	0	0	0	0	0	0	2	1	1	1	1	1
1713	21420202	1	1	0	1	0	0	0	0	1	1	1	1	0	0	0	1	1	0	0	0	1	1	1	1	0	1	2	1	0	1	0	0	1	0	0	1	1	0	0	0	0	0	1	1	1	1	1	1
1714	21420202	0	1	0	0	0	0	0	1	1	0	1	0	1	0	1	0	1	0	0	0	0	0	1	1	1	1	0	0	1	0	0	0	1	1	0	0	0	0	0	0	1	1	1	1	1	1	1	1
1715	21420202	1	0	0	0	0	1	0	1	0	0	0	1	0	0	0	0	0	0	0	0	0	0	1	1	0	0	0	0	0	0	0	0	1	0	0	0	0	0	1	0	1	1	2	2	1	1	1	1
1716	21420202	1	0	0	1	0	0	1	0	0	0	0	1	0	1	1	0	1	0	0	0	0	0	1	0	0	0	1	0	0	0	1	0	0	0	0	0	1	0	1	0	0	0	1	1	1	1	1	1
1717	21420202	0	0	0	1	0	0	0	0	0	0	0	0	0	0	1	1	0	0	0	0	0	0	1	1	0	0	0	1	0	0	0	0	0	0	0	0	0	0	0	0	1	0	1	1	1	1	1	1
1718	21420202	2	0	1	0	0	1	0	0	3	3	2	0	0	0	0	1	1	2	1	1	0	1	2	2	2	2	3	2	0	0	1	0	1	0	1	0	2	9	2	0	0	2	1	1	1	1	1	1
1719	21420202	0	0	0	0	0	0	0	0	0	1	0	0	1	0	0	0	1	0	0	0	0	0	0	0	0	0	0	0	1	0	0	0	0	0	0	0	0	0	0	0	0	0	1	1	1	1	1	1
1720	21420202	1	0	0	1	1	0	1	1	1	1	2	0	1	0	1	1	2	1	0	0	0	1	2	3	1	1	1	0	2	1	2	0	0	1	0	0	1	1	0	1	1	0	1	1	1	1	1	1
1721	21420202	1	2	0	1	0	3	0	0	1	2	1	1	0	2	1	1	1	1	0	1	0	0	0	1	1	0	0	0	1	1	0	0	0	0	0	0	0	0	0	0	0	3	1	1	1	1	1	1
1722	21420202	1	1	0	3	0	0	1	0	1	0	1	0	1	0	1	0	2	0	1	0	0	0	0	0	1	1	1	0	0	0	0	0	0	0	0	0	0	0	0	0	0	0	1	1	1	1	1	1
1723	21420202	0	0	0	0	0	0	1	1	1	1	1	0	0	1	0	1	1	0	0	0	0	0	0	0	0	0	0	0	0	0	0	0	0	0	0	0	0	1	0	0	0	0	1	1	1	1	1	1
1724	21420202	0	2	1	0	0	0	0	0	0	0	0	0	0	0	1	1	1	0	0	0	0	1	0	0	1	1	1	0	0	0	1	0	0	0	0	0	0	0	0	0	1	1	2	1	1	2	1	1
1725	10910777	0	0	0	0	0	0	0	0	0	0	1	1	0	0	0	0	1	1	0	0	0	0	0	0	0	0	1	0	0	0	1	0	0	0	0	0	0	0	0	0	0	1	1	1	2	1	1	2
1726	10910777	0	1	0	0	0	0	1	1	1	0	1	0	0	0	0	0	0	0	0	0	1	1	1	0	0	0	0	0	0	0	1	0	0	0	0	0	0	1	0	0	0	0	2	1	1	1	1	1
1727	10910777	1	0	0	0	0	0	0	0	1	1	1	0	0	0	0	0	1	0	0	0	1	1	0	1	0	0	0	0	0	0	0	0	0	0	0	0	1	0	0	1	0	0	1	1	1	1	2	2
1728	10910777	0	0	0	1	0	1	0	1	0	0	1	1	0	0	1	0	0	0	0	0	0	1	1	0	0	1	0	0	1	1	0	0	1	1	0	1	0	0	1	0	1	1	1	1	1	1	1	1
1729	10910777	0	0	0	0	1	1	0	1	0	0	0	0	1	0	0	0	1	1	1	0	0	1	0	1	0	0	1	0	1	0	1	0	0	0	0	0	0	0	0	0	1	1	1	1	1	1	1	2
1730	10910777	0	0	0	0	0	1	0	0	0	0	0	0	0	0	0	0	0	0	0	0	0	0	1	0	0	0	0	0	0	0	0	0	0	0	0	0	0	0	0	0	0	0	2	1	1	1	1	1
1731	10910777	0	1	1	0	1	1	1	1	0	0	0	0	1	0	1	0	0	0	1	0	0	1	0	0	0	0	1	2	2	1	0	0	0	0	0	0	0	1	0	0	0	1	3	3	1	2	2	1
1732	10910777	0	0	0	0	0	0	0	1	0	0	0	0	0	0	0	0	1	0	0	0	0	0	0	0	0	0	0	0	1	0	0	0	0	0	0	0	0	0	2	0	0	0	1	1	1	1	1	1
1733	10910777	0	0	0	0	0	0	0	0	0	0	0	0	0	0	0	0	0	0	1	0	0	0	0	0	0	0	0	0	1	0	0	0	1	0	0	0	0	9	1	0	0	0	1	1	1	1	1	1
1734	10910777	0	0	0	0	0	0	0	0	1	0	1	0	0	0	0	0	1	1	0	0	0	1	0	0	0	1	0	0	2	0	0	0	0	0	0	0	0	0	0	0	0	1	1	1	1	1	1	1
1735	10910777	0	0	0	0	0	0	0	0	0	0	0	0	0	0	0	0	0	0	1	0	0	0	0	0	0	0	0	0	0	0	0	0	0	0	0	0	0	0	0	0	0	0	1	1	1	1	1	1
1736	10910777	0	0	0	0	0	0	0	0	0	0	0	0	1	0	0	0	0	0	0	0	0	0	0	0	0	0	0	0	0	0	0	0	0	0	0	0	0	0	0	0	0	0	2	1	1	1	1	1
1737	10910777	0	0	0	0	0	0	0	0	0	0	0	0	0	0	0	0	0	1	0	0	0	0	0	1	0	0	0	0	0	0	0	0	0	0	0	0	0	0	0	0	0	0	1	1	1	1	1	1
1738	10910777	0	0	0	0	0	1	0	0	1	0	0	0	0	0	0	0	0	0	1	0	0	2	0	0	0	0	2	0	0	0	0	0	0	0	0	0	0	0	0	0	0	1	3	2	1	1	1	1
1739	10910777	0	0	0	0	0	0	0	0	0	0	1	1	1	0	0	0	1	0	0	0	0	0	0	0	0	0	0	0	0	0	0	0	0	0	0	0	0	0	0	0	0	0	2	1	1	1	1	1
1740	10910777	0	2	0	0	1	0	0	0	0	0	1	0	1	0	0	0	1	0	0	0	0	0	0	0	0	1	1	0	0	1	0	0	0	0	0	0	0	1	1	0	0	1	2	1	2	1	2	2
1741	10910777	0	0	0	0	0	0	0	0	0	0	1	0	0	0	0	0	0	0	0	0	0	0	0	0	0	0	0	0	0	0	0	0	0	0	0	0	0	0	0	0	0	0	2	1	1	1	1	1
1742	10910777	1	0	0	1	0	0	0	0	1	0	1	0	0	1	0	0	1	0	0	0	0	0	1	0	0	1	0	0	0	0	0	0	0	0	0	0	0	0	0	0	0	0	2	1	1	1	1	1
1743	10910777	1	0	1	1	0	1	1	1	1	0	1	1	1	1	1	0	0	1	0	0	0	0	0	0	0	0	0	0	0	1	0	0	0	0	0	0	0	0	1	0	0	1	3	4	4	3	4	2
1744	10910777	0	0	0	0	0	0	0	0	0	0	0	0	0	0	0	0	1	0	0	0	0	0	0	0	0	0	1	0	1	1	0	0	0	0	0	0	0	0	0	0	0	0	1	1	1	1	1	1
1745	10910777	0	0	0	0	0	0	0	0	0	0	0	0	0	0	0	0	1	0	0	0	0	0	1	1	0	0	0	0	1	0	0	0	0	1	0	0	0	0	0	0	0	1	1	1	1	1	1	2
1746	10910777	0	0	0	0	0	0	0	0	0	0	0	0	0	0	0	0	0	0	0	0	0	0	0	0	0	0	1	0	0	0	0	0	0	0	0	0	0	0	1	0	0	0	1	1	1	1	1	1
1747	10910777	0	0	0	0	1	1	0	0	0	0	0	0	0	0	0	0	0	0	0	0	0	1	0	0	0	1	0	1	1	0	0	0	0	0	0	0	0	0	1	0	0	0	1	1	2	1	2	1
1748	10910777	0	0	1	0	0	0	1	0	0	0	0	0	0	0	0	0	1	0	0	0	0	1	0	1	1	2	0	0	1	1	0	0	0	0	0	0	0	0	0	0	1	1	1	1	1	1	1	1
1749	10910777	0	1	1	0	1	1	2	1	1	0	1	0	2	0	1	1	1	0	0	0	0	1	0	1	1	1	2	0	1	0	1	0	0	0	0	0	0	1	1	0	0	1	1	1	1	1	1	1
1750	10910777	0	0	0	0	0	0	0	0	0	0	2	0	0	0	0	0	1	1	1	0	0	0	0	0	0	0	2	0	0	0	2	0	0	0	0	0	0	0	0	1	0	0	1	1	1	1	1	1
1751	10910777	0	0	0	0	0	0	0	0	0	0	1	0	1	0	0	0	1	0	0	0	2	0	0	1	0	0	0	0	0	1	0	0	0	0	0	0	0	0	0	0	0	0	2	2	2	1	1	2
1752	10910777	0	0	0	0	0	0	0	0	0	0	0	0	0	0	0	0	0	0	0	0	0	0	1	0	0	0	0	0	0	0	0	0	0	0	0	0	0	0	0	0	0	0	2	1	1	1	1	1
1753	41640092	1	1	0	1	0	1	1	1	0	0	0	0	0	0	1	0	1	0	1	1	0	1	0	1	1	0	1	0	0	0	0	9	0	1	0	0	0	0	1	0	1	1	4	1	1	1	1	1
1754	41640092	0	0	0	0	0	0	0	1	0	0	1	0	1	1	0	0	1	0	0	0	1	1	0	0	0	0	1	0	1	0	0	0	0	0	0	0	0	0	1	0	1	1	1	1	1	1	2	2
1755	41640092	0	0	0	0	0	0	0	1	1	0	1	2	1	0	0	1	1	0	0	1	1	0	1	0	1	1	1	0	0	0	2	0	1	0	0	0	0	0	0	0	0	2	1	1	1	1	1	1
1756	41640092	0	0	0	0	0	0	0	0	0	0	1	0	1	0	0	0	1	0	0	0	0	0	0	0	1	0	1	0	0	0	0	0	0	0	0	0	0	0	0	0	0	0	2	1	1	1	1	1
1757	41640092	0	0	0	0	0	0	0	0	0	0	0	0	0	0	0	0	1	0	0	0	0	0	0	1	0	0	2	1	1	0	0	0	0	0	0	0	0	0	0	0	0	0	2	1	1	1	2	1
1758	41640092	0	0	0	0	0	0	0	1	1	0	0	0	1	1	0	1	1	2	1	0	0	1	0	1	2	1	1	3	0	1	1	2	0	0	0	1	1	0	1	0	0	0	1	1	1	1	1	1
1759	41640092	1	0	0	1	0	1	2	1	1	1	1	1	1	0	0	2	2	2	2	1	0	1	0	1	2	1	2	1	0	0	0	0	2	0	0	1	0	0	1	0	1	1	1	1	1	1	1	1
1760	41640092	1	0	0	1	0	0	0	0	3	2	2	0	0	0	0	0	1	0	0	0	0	1	0	3	1	0	1	0	1	0	0	0	1	0	0	0	0	0	1	1	0	0	1	1	1	1	1	1
1761	41640092	0	0	0	0	0	0	0	0	0	0	0	0	0	0	0	0	0	0	0	0	0	1	1	1	1	1	2	1	1	1	1	0	1	1	0	0	0	0	1	0	0	2	2	1	1	1	1	2
1762	41640092	0	0	0	1	0	1	0	0	0	0	1	0	1	1	0	1	1	0	0	0	0	0	1	0	0	0	1	0	2	0	0	0	0	0	0	0	0	0	2	0	0	0	1	1	1	1	1	1
1763	41640092	0	0	0	1	1	0	1	0	1	0	2	0	1	0	0	0	0	0	0	0	0	1	0	1	0	0	0	0	2	0	0	0	2	0	0	0	0	0	0	0	0	3	3	3	2	2	3	3
1764	41640092	0	0	0	0	0	0	0	0	0	0	0	1	0	0	0	0	1	0	0	0	0	1	0	0	1	0	1	0	0	0	0	0	0	0	0	0	0	0	0	0	0	0	2	1	1	1	2	1
1765	41640092	0	0	0	1	0	0	0	0	0	0	1	1	0	0	0	0	0	1	0	0	0	2	0	3	3	0	0	0	1	2	0	0	0	0	0	0	0	0	0	0	0	0	1	1	1	1	1	1
1766	41640092	0	1	2	0	1	0	1	1	0	0	1	1	2	0	1	0	1	0	0	0	0	0	1	0	0	1	0	0	2	0	0	0	0	0	0	0	0	1	0	0	0	0	2	2	2	2	2	1
1767	41640092	0	0	0	0	0	0	0	0	0	0	0	0	0	0	0	0	0	0	0	0	0	0	0	0	0	0	0	0	0	0	0	0	0	0	0	0	0	0	0	0	0	0	1	1	1	1	1	1
1768	41640092	0	0	0	0	0	0	0	0	0	0	1	0	0	0	1	1	1	0	1	0	0	1	1	2	1	0	1	2	2	1	1	0	1	1	0	0	0	0	1	1	0	1	2	1	1	1	1	3
1769	41640092	1	1	2	0	0	1	1	1	1	0	1	0	2	0	0	0	1	0	1	1	1	1	1	1	1	0	0	2	1	2	2	1	0	1	0	0	0	2	1	0	0	0	2	1	2	1	1	1
1770	41640092	2	3	3	2	2	3	2	1	2	0	0	2	2	3	1	0	2	2	2	1	0	1	1	1	2	3	2	1	2	2	2	1	0	2	3	0	2	3	3	2	2	1	4	4	4	4	2	4
1771	41640092	0	0	0	0	0	0	1	0	0	0	0	1	0	0	0	0	0	0	3	9	0	0	1	0	0	0	1	1	2	0	1	0	0	0	0	0	0	0	0	0	0	2	2	2	1	1	1	1
1772	41640092	0	0	0	0	0	1	2	1	0	0	1	2	1	3	2	1	2	0	0	1	0	1	1	1	3	1	1	2	2	2	3	1	0	0	0	1	1	0	1	0	0	0	2	1	1	1	1	2
1773	41640092	1	0	0	1	1	1	0	0	1	0	1	0	0	0	0	1	1	0	1	0	0	0	0	1	1	0	2	1	0	0	1	1	1	1	0	1	0	0	1	0	0	0	3	2	1	2	1	1
1774	41640092	0	1	0	0	1	1	0	0	1	0	0	0	0	1	0	0	1	0	0	0	3	0	0	0	0	0	1	1	1	0	0	0	0	1	0	0	0	0	0	0	0	0	1	1	1	1	1	1
1775	41640092	0	0	0	0	0	0	0	0	0	0	0	0	1	0	0	0	0	0	0	0	1	0	0	1	0	0	0	1	1	0	0	0	0	1	0	0	0	0	1	0	0	0	1	1	1	1	1	2
1776	41640092	1	1	0	2	0	1	2	2	1	0	1	0	1	1	1	1	1	3	0	0	1	1	0	1	1	1	1	0	1	0	0	0	0	1	0	0	0	0	1	0	0	0	2	3	1	1	1	2
1777	41640092	0	1	0	0	0	0	0	0	0	0	0	1	0	0	1	0	1	1	1	0	3	0	1	0	0	0	0	1	0	0	0	0	0	0	0	0	0	0	0	0	0	0	1	1	1	1	1	1
1778	41640092	0	0	1	0	0	0	0	0	0	0	1	0	1	0	0	0	0	0	0	0	0	1	1	0	0	0	1	0	0	0	0	0	0	0	0	0	0	0	0	0	0	0	1	1	1	1	1	1
1779	41640092	1	1	1	1	0	1	1	1	1	0	0	0	1	0	1	0	0	0	0	0	0	1	0	1	0	1	1	0	1	0	1	0	0	1	0	0	0	0	0	0	0	0	2	2	1	1	2	1
1780	41640092	0	0	0	0	0	0	0	0	0	0	0	1	0	0	0	0	1	0	0	0	2	0	2	0	0	0	0	0	1	0	0	0	0	0	0	0	0	0	0	0	0	1	2	1	1	2	2	1
1781	41640092	0	1	1	0	0	0	1	1	1	0	0	1	0	0	0	0	0	0	0	0	0	1	0	0	0	0	0	0	1	0	0	0	0	1	0	0	0	0	0	0	0	1	2	1	1	1	1	2
1782	41640092	0	0	0	0	0	0	0	0	1	0	0	0	0	0	0	0	0	0	0	0	0	0	1	1	0	0	1	0	0	0	0	0	0	0	0	0	0	0	0	0	3	2	1	1	1	1	1	1
1783	41640092	0	1	1	0	0	1	1	0	1	0	0	1	0	0	0	0	0	0	0	2	1	1	1	1	1	1	1	1	1	0	0	0	0	0	0	0	0	0	0	0	0	0	1	1	1	1	1	1
1784	41640092	1	1	0	0	1	0	1	1	0	1	0	0	1	0	0	0	1	0	0	1	0	0	0	1	0	0	1	1	1	1	0	0	0	0	1	0	1	1	1	1	0	0	1	1	1	1	1	1
1786	11610828	0	0	0	0	0	0	0	0	0	0	0	0	0	0	0	0	0	0	0	0	0	0	0	0	0	0	0	0	0	0	0	0	0	0	0	0	0	0	0	0	0	1	1	1	1	1	1	1
1787	11610828	0	1	1	0	1	1	0	1	1	0	2	0	1	0	0	1	1	1	0	0	0	0	1	0	2	2	1	0	0	0	2	0	0	1	0	0	0	0	2	0	0	3	2	3	2	1	1	1
1788	11610828	0	3	3	2	1	0	2	0	1	0	1	2	2	3	2	0	1	1	0	0	0	1	0	0	3	3	3	0	3	3	3	0	0	0	0	0	1	2	0	0	0	0	4	1	4	4	3	2
1789	11610828	0	1	0	1	0	0	0	0	0	0	1	0	0	1	0	0	1	0	0	0	0	0	1	0	0	0	0	0	0	1	1	0	0	0	0	0	0	0	0	0	0	0	1	1	1	1	1	1
1790	11610828	0	1	1	0	0	0	1	1	0	0	0	0	0	1	0	0	0	0	0	1	2	0	0	1	0	0	1	1	0	0	0	0	0	0	0	0	0	0	0	0	0	1	1	1	2	1	1	1
1791	11610828	1	2	1	1	1	1	1	1	2	2	0	1	0	2	1	0	1	2	0	0	2	0	2	0	1	2	1	0	0	1	1	0	0	0	1	0	0	1	0	0	0	1	1	2	1	1	2	1
1792	11610828	0	0	0	0	0	0	0	0	0	0	1	0	1	0	1	0	0	0	0	2	0	1	0	1	0	0	0	0	1	1	1	0	0	1	0	0	0	1	0	0	1	0	1	1	1	1	1	2
1793	11610828	2	1	1	2	2	2	2	2	3	2	2	0	2	2	1	0	2	1	1	1	0	2	0	3	2	3	3	2	2	3	3	3	2	3	2	3	3	2	3	2	3	2	1	1	2	1	1	2
1794	11610828	0	1	0	0	0	1	0	0	0	1	0	0	0	1	1	0	1	0	0	1	0	1	1	2	0	0	0	0	0	0	0	0	1	0	0	0	0	0	1	0	2	2	1	1	2	1	1	1
1795	11610828	0	2	2	1	1	0	1	2	1	0	1	0	1	1	0	0	1	0	0	1	0	0	2	1	0	2	0	1	1	1	2	0	1	0	0	1	0	1	3	0	2	2	1	1	2	1	2	2
1796	11610828	0	0	0	0	0	0	0	1	0	0	0	0	1	0	0	0	0	0	0	0	0	0	0	0	0	0	0	1	0	0	0	0	0	0	0	0	0	0	0	0	0	1	1	1	1	1	1	1
1797	11610828	1	1	2	2	1	1	1	1	2	0	2	0	2	3	2	0	1	1	0	0	1	0	0	0	1	1	0	0	1	2	1	0	0	0	0	0	0	1	0	0	0	1	2	2	3	2	2	1
1798	11610828	0	2	0	1	0	1	1	2	2	0	0	1	1	3	1	0	1	0	0	0	1	0	0	0	0	0	0	0	1	0	0	0	0	0	0	0	0	0	0	0	0	2	1	1	1	1	1	1
1799	11610828	0	0	0	0	0	0	0	0	0	0	0	0	0	0	0	0	0	0	0	0	0	0	1	0	0	0	0	0	0	0	0	0	0	0	0	0	0	0	0	0	0	0	1	1	1	1	1	1
1800	11610828	0	0	0	0	0	1	0	0	0	0	0	0	0	0	0	0	1	0	0	0	0	0	0	0	0	0	0	0	0	0	0	0	0	0	0	0	0	0	0	0	0	0	1	2	1	1	1	1
1801	11610828	0	2	1	1	1	1	0	0	1	0	1	1	1	3	1	2	0	1	0	1	0	1	0	1	2	1	0	1	2	1	2	0	0	1	0	0	0	1	1	0	2	1	2	2	1	1	2	2
1802	11610828	0	0	1	0	0	0	0	1	0	0	0	1	0	0	0	0	0	0	1	0	0	0	0	0	0	0	0	0	0	0	0	0	0	1	0	0	0	0	0	0	0	0	1	1	1	1	1	1
1803	11610828	1	1	0	1	1	0	1	2	0	0	0	0	0	0	0	1	0	0	0	2	0	0	2	0	1	1	0	1	1	0	1	0	0	1	1	0	1	1	0	0	0	1	1	2	1	1	2	1
1804	11610828	0	0	0	0	0	1	0	0	1	0	1	0	0	0	3	0	0	0	0	0	3	0	1	0	0	0	0	0	0	0	0	0	0	0	0	0	0	0	0	0	0	0	2	1	1	2	1	3
1805	11610828	0	0	0	0	0	0	0	0	0	0	0	0	0	0	0	0	0	1	0	0	1	0	0	0	0	0	0	0	0	0	0	0	0	0	0	0	0	0	0	0	0	1	1	1	1	1	1	1
1806	11610828	0	0	0	0	0	0	0	0	0	0	0	0	0	0	0	0	0	0	0	0	0	0	0	0	0	1	0	0	0	0	0	0	0	0	0	0	0	1	0	0	0	1	1	1	1	1	1	1
1807	11610828	1	0	0	1	0	0	1	1	0	0	1	1	0	1	0	0	0	0	0	0	0	0	0	0	0	0	0	0	0	1	0	0	1	0	0	0	0	1	0	0	0	0	1	1	1	1	1	1
1808	11610828	0	0	0	0	1	1	0	0	0	0	1	0	0	0	0	0	0	1	0	0	1	1	1	0	0	0	0	0	1	1	0	0	0	0	0	0	0	0	1	0	0	0	1	1	1	1	1	1
1809	11610828	0	0	0	0	0	0	0	0	0	0	1	0	0	0	0	0	0	0	0	0	0	0	0	0	0	0	0	0	1	1	0	0	1	0	0	0	0	0	0	0	0	0	2	1	1	1	1	1
1810	11610828	0	0	0	0	0	0	0	1	0	0	1	0	1	1	0	0	1	0	0	0	0	0	0	0	0	0	1	0	0	0	0	0	0	0	0	0	0	0	1	1	1	2	1	1	1	1	1	1
1811	11610828	2	0	0	3	0	3	1	0	1	3	3	2	1	1	2	3	2	3	0	0	3	1	0	2	1	1	1	0	1	0	3	0	1	1	0	0	0	1	1	0	2	0	1	1	1	1	1	1
1812	11610828	0	0	0	0	0	0	0	0	0	0	0	0	0	0	0	0	0	0	0	0	0	0	0	0	0	0	0	0	0	0	1	0	0	0	0	0	0	0	0	0	0	0	1	1	1	1	1	1
1813	11610828	0	0	0	0	0	0	0	2	0	0	2	2	1	0	1	0	1	0	0	0	0	1	3	0	0	0	0	0	1	0	0	0	0	1	0	0	0	0	0	0	0	2	1	2	1	1	1	2
1814	11610828	1	0	0	1	0	0	0	0	0	1	0	1	2	0	0	2	1	1	0	0	0	0	1	2	2	2	1	3	0	1	0	0	0	0	1	0	1	1	0	0	2	0	2	1	1	1	3	1
1815	11610828	0	0	0	1	0	0	0	0	0	0	1	0	1	0	0	1	0	1	0	0	0	1	0	1	0	1	1	0	1	0	1	0	0	0	0	0	0	0	1	0	0	0	1	1	1	1	1	1
1816	11610828	0	0	0	0	0	0	0	0	0	0	0	2	0	0	0	0	0	0	0	0	0	0	0	1	0	0	0	0	1	0	0	0	0	0	0	0	0	0	0	0	0	3	1	1	1	1	1	1
1817	11610828	0	0	0	0	0	0	0	0	0	0	1	0	0	0	0	0	0	0	0	0	0	0	1	0	0	0	0	0	1	1	1	0	0	0	0	0	0	0	0	0	0	0	1	1	1	1	1	1
1818	11610828	1	0	0	0	0	0	0	1	0	1	1	1	1	0	1	0	1	1	1	0	0	0	0	1	0	1	0	0	1	2	0	0	0	0	0	0	0	0	0	0	0	3	1	1	1	1	1	1
1819	41640190	0	0	0	0	0	0	0	0	0	0	2	1	0	1	0	0	2	0	0	0	0	0	0	0	0	0	0	0	0	0	0	0	0	0	0	0	0	0	0	0	0	1	1	1	1	1	1	1
1820	41640190	2	1	0	1	0	0	0	0	0	0	1	1	0	2	1	2	1	1	0	0	1	0	0	1	0	1	1	0	1	0	0	0	1	1	0	0	0	0	1	0	0	0	1	1	1	1	1	1
1821	41640190	1	1	1	1	0	1	2	0	1	1	2	0	0	1	0	0	1	0	0	0	0	0	0	0	1	0	1	1	1	1	1	0	0	0	0	0	0	0	0	0	0	1	1	1	1	1	1	1
1822	41640190	1	0	0	1	0	1	0	1	1	1	1	1	1	1	0	0	1	2	2	0	0	1	0	0	1	1	3	3	2	2	1	1	0	0	0	1	0	0	1	2	2	2	1	1	1	1	1	1
1823	41640190	0	1	0	2	0	0	0	0	0	0	0	2	0	0	0	0	1	0	0	1	0	0	0	0	0	0	1	0	0	0	1	0	0	0	0	0	0	0	3	0	3	0	1	1	1	1	1	1
1824	41640190	0	1	0	0	0	1	2	1	1	0	0	1	1	0	0	0	0	0	1	0	0	1	0	0	0	0	2	2	0	0	0	0	0	0	0	1	0	1	0	0	1	0	1	2	1	2	1	1
1825	41640190	1	0	0	0	0	0	0	0	1	1	2	0	0	0	0	0	1	0	0	0	0	1	1	1	0	1	0	0	1	0	1	0	0	0	0	0	0	0	0	0	3	0	1	1	1	1	1	1
1826	41640190	2	2	2	3	1	2	2	1	2	3	2	2	2	2	1	1	2	0	0	2	0	1	0	1	2	2	2	1	1	0	3	1	1	1	1	1	1	2	2	1	1	0	2	1	1	2	2	3
1827	41640190	0	1	2	1	0	0	1	1	0	2	1	1	1	1	1	0	1	0	0	2	1	1	0	2	1	2	1	1	1	0	0	0	0	1	0	0	0	0	1	0	0	2	1	1	1	1	1	1
1828	41640190	0	0	0	0	1	0	0	0	0	0	0	0	2	1	0	0	3	0	0	1	0	0	0	0	0	0	1	0	0	1	1	0	0	0	0	0	0	0	0	0	0	1	1	1	1	1	1	1
1829	41640190	0	1	0	1	1	0	0	1	1	0	1	1	2	2	1	1	1	1	0	1	0	0	0	0	1	1	1	0	1	1	1	0	0	0	0	0	0	0	1	0	0	1	2	1	1	1	2	1
1830	41640190	0	2	0	2	0	1	1	1	0	0	0	0	0	1	2	0	1	0	0	0	0	0	0	0	1	0	0	1	1	1	1	0	0	0	0	0	0	0	0	0	0	1	1	2	1	1	1	2
1831	41640190	0	1	0	0	1	1	1	2	0	0	0	0	1	1	0	1	1	0	0	0	0	1	0	0	0	1	0	2	0	2	1	1	3	0	1	1	0	1	0	0	0	0	2	2	1	1	1	1
1832	41640190	0	0	0	0	0	0	0	0	0	0	0	0	0	0	0	0	0	0	0	0	3	0	0	0	0	0	0	0	0	0	0	0	0	0	0	0	0	0	0	0	0	0	1	1	1	1	1	1
1833	41640190	0	0	2	0	0	0	0	0	1	0	0	0	0	0	0	0	0	0	0	0	0	0	0	0	0	0	0	0	0	0	0	0	0	0	0	0	0	0	0	0	0	0	1	1	1	1	1	1
1834	41640190	1	0	0	1	0	1	1	1	0	0	0	1	0	0	0	0	0	1	0	0	0	1	0	1	1	0	0	0	0	0	1	0	0	0	0	0	0	0	1	0	1	0	3	3	3	3	2	2
1835	41640190	0	1	0	0	0	0	1	1	1	0	1	0	0	0	1	1	1	1	0	0	0	1	0	1	2	2	1	0	1	2	2	1	0	1	1	0	0	1	1	0	2	1	1	1	1	1	1	2
1836	41640190	1	1	1	1	2	1	1	1	2	2	2	1	1	2	0	2	2	0	0	1	0	1	0	1	2	3	3	3	2	3	3	0	2	3	3	2	3	3	3	1	1	0	3	1	1	1	1	1
1837	41640190	0	0	0	0	0	0	0	0	0	0	1	0	0	0	0	0	1	0	0	0	0	0	0	1	0	0	1	0	1	0	0	0	0	0	0	0	0	0	1	0	0	0	1	1	1	1	1	1
1838	41640190	0	1	2	1	2	1	1	1	1	0	1	1	0	1	1	0	1	0	0	1	0	2	1	1	2	2	1	1	2	2	1	1	1	1	0	1	0	1	1	0	1	1	1	1	1	1	1	1
1839	41640190	0	1	2	1	1	1	1	1	1	0	1	1	1	2	1	0	1	0	0	0	0	1	0	0	0	1	1	1	0	1	1	0	0	0	0	0	0	0	0	0	0	0	1	1	1	1	1	1
1840	41640190	1	1	1	0	0	1	1	1	1	1	1	1	2	1	1	0	1	2	1	1	1	0	1	1	0	1	2	0	0	1	1	0	1	1	1	1	0	1	2	1	1	0	1	1	1	1	1	2
1841	41640190	1	1	0	1	0	0	1	1	0	0	0	1	1	0	2	1	1	0	0	0	0	0	0	0	1	0	1	0	2	0	2	0	1	1	0	0	0	1	1	0	0	0	2	2	1	2	1	1
1842	41640190	0	0	0	0	0	0	0	0	0	0	0	0	1	0	0	0	1	0	0	0	0	1	0	0	1	0	2	0	1	1	1	0	0	0	0	0	0	0	1	0	0	0	3	2	2	1	2	4
1843	41640190	1	0	0	1	0	1	0	0	1	0	1	0	0	0	0	0	1	0	0	0	0	0	0	0	0	1	0	0	1	1	1	0	0	2	0	0	0	2	0	0	0	2	1	1	1	1	1	2
1844	41640190	0	1	0	0	0	1	1	1	1	0	1	0	1	1	0	1	1	0	0	0	1	0	0	1	1	1	1	1	1	0	0	0	0	1	0	1	0	0	1	0	1	0	2	2	1	1	2	2
1845	41440182	1	2	1	1	1	1	1	1	2	1	2	1	1	1	1	1	1	0	0	0	1	1	2	1	1	2	2	2	2	1	2	1	1	2	1	0	0	1	0	1	0	2	2	2	1	1	1	1
1846	41440182	1	1	1	1	1	1	0	2	1	0	1	1	1	1	1	0	1	0	0	1	0	1	2	1	1	2	1	1	1	2	1	0	1	1	1	0	1	0	0	0	0	0	2	1	1	1	1	1
1847	41440182	1	0	0	2	2	1	2	1	1	0	1	1	1	2	1	2	2	2	1	1	0	1	1	2	2	2	2	0	3	3	3	0	1	2	2	2	0	1	2	0	0	1	1	1	1	1	1	3
1848	41440182	0	0	0	0	0	0	0	0	0	0	1	0	0	0	1	0	1	0	0	0	0	0	1	0	0	1	3	1	1	1	0	0	0	0	0	0	0	0	1	0	0	1	1	1	1	1	1	2
1849	41440182	0	1	1	0	0	1	0	0	0	0	1	1	0	0	0	1	1	1	0	0	0	0	0	1	0	1	1	0	0	0	0	0	0	0	0	0	0	0	0	0	0	0	1	1	1	1	1	1
1850	41440182	0	1	1	1	0	0	1	2	0	0	1	1	0	0	0	1	2	0	0	0	0	1	0	1	1	0	1	1	2	0	1	0	1	0	0	1	0	0	0	0	1	1	2	1	1	1	1	1
1851	41440182	0	0	0	1	0	0	1	0	1	0	0	0	0	3	0	0	1	0	2	0	0	0	0	0	0	0	2	1	0	0	0	0	0	0	0	0	0	0	1	0	0	0	1	1	1	1	1	1
1852	41440182	0	0	1	0	1	0	0	0	0	0	1	0	0	0	0	0	1	1	0	0	0	1	1	0	1	1	0	0	1	0	2	0	0	1	0	1	0	0	1	0	0	0	1	1	1	1	1	2
1853	41440182	0	0	0	1	1	1	0	0	0	0	1	0	0	0	0	0	1	0	0	0	0	0	0	0	0	0	1	1	1	0	0	0	0	0	0	0	0	0	0	0	0	1	1	1	1	1	1	1
1854	41440182	0	0	2	0	1	1	1	1	0	0	1	0	1	1	1	0	1	0	0	0	2	0	0	0	0	0	2	0	0	0	1	0	0	0	0	0	0	0	0	0	0	2	1	1	1	1	1	1
1855	41440182	1	1	2	1	0	0	1	1	0	0	1	2	2	1	0	0	2	1	0	0	2	0	0	1	1	0	0	0	2	1	0	0	0	0	0	0	0	0	1	0	0	3	2	2	1	1	1	2
1856	41440182	0	0	0	0	1	0	1	1	0	0	0	1	0	0	0	0	1	0	2	0	3	0	0	0	0	0	1	0	1	0	1	0	0	0	0	0	0	0	0	0	0	0	1	1	1	1	1	2
1857	41440182	0	0	0	0	0	0	0	0	0	0	3	2	0	2	1	1	0	0	0	0	3	1	0	1	0	0	1	0	0	1	1	0	1	0	0	0	1	0	1	0	0	2	2	1	1	2	2	1
1858	41440182	0	0	1	1	1	0	0	0	1	0	0	2	1	2	0	0	1	0	0	0	0	1	0	0	1	1	0	1	1	1	0	0	0	0	0	0	0	0	1	0	0	0	2	1	1	1	1	3
1859	41440182	0	1	2	0	0	0	0	2	0	0	1	2	1	3	1	0	0	0	0	0	0	0	0	0	0	0	0	0	0	0	0	0	0	0	0	0	0	0	0	0	0	1	1	1	1	1	1	1
1860	41440182	0	0	0	2	0	0	1	2	0	0	1	2	1	0	2	1	2	1	0	0	0	0	0	1	0	1	0	0	1	0	0	0	1	0	0	0	0	0	0	0	0	0	3	2	2	2	2	1
1861	41440182	0	0	0	0	0	0	0	0	0	0	1	1	1	0	0	0	0	0	0	0	0	1	0	0	0	0	1	0	0	0	0	0	0	0	0	0	0	0	0	1	0	2	2	1	1	1	1	2
1862	41440182	0	0	0	1	0	0	0	1	1	0	1	0	0	0	1	0	1	0	0	0	0	0	0	1	0	0	0	1	0	0	0	0	0	0	0	0	0	0	0	0	0	1	2	1	1	1	1	2
1863	41440182	0	1	0	0	0	0	0	2	0	0	0	2	1	2	1	0	1	0	0	0	1	1	1	0	2	2	1	1	1	1	0	0	0	0	0	0	0	1	0	0	0	0	1	1	2	1	1	3
1864	41440182	0	0	0	0	0	0	0	0	0	0	1	0	0	0	0	0	0	1	0	0	0	0	0	0	0	0	1	1	1	1	0	0	0	0	0	0	0	0	2	0	0	0	1	1	1	1	1	1
1865	41440182	0	1	2	2	1	1	1	2	1	0	2	0	2	1	2	0	2	0	0	0	2	0	0	1	0	1	0	2	1	1	0	0	0	0	0	0	0	0	0	0	0	2	1	1	1	1	2	1
1866	41440182	0	0	0	0	0	0	0	0	0	0	0	0	1	0	0	0	0	0	1	1	1	0	0	1	0	0	0	0	0	0	1	0	0	0	0	0	0	0	0	0	0	0	1	1	1	2	2	2
1867	41440182	0	0	0	0	0	0	0	0	0	0	0	0	1	0	0	0	0	0	0	0	1	0	0	0	0	0	0	0	0	0	1	0	0	0	0	0	0	0	0	0	0	1	1	1	1	2	1	3
1868	11410529	0	0	0	0	0	0	0	0	0	0	0	0	0	0	1	3	0	0	0	0	0	0	1	0	0	0	0	0	0	0	0	0	0	0	0	0	0	0	0	0	0	2	1	1	1	1	1	1
1869	11410529	3	3	3	3	3	3	3	3	3	3	3	3	3	3	3	3	3	3	3	3	3	0	0	0	0	0	0	0	0	0	0	0	0	0	0	0	0	0	0	0	0	0	1	1	1	1	1	1
1870	11410529	0	0	0	0	0	0	0	0	0	0	0	0	0	0	0	0	0	0	0	0	0	0	0	0	0	0	0	0	0	0	0	0	0	0	0	0	0	0	0	0	0	1	1	1	1	1	1	1
1871	11410529	0	1	1	0	1	1	0	0	0	0	1	1	1	0	0	0	0	1	2	0	0	0	0	0	0	0	1	0	1	0	0	0	0	0	0	0	0	0	0	0	0	0	2	1	1	1	1	1
1872	11410529	0	0	0	0	0	0	0	0	0	0	0	0	0	0	0	0	0	0	0	0	0	0	0	0	0	0	1	1	0	0	0	0	0	0	0	0	0	0	0	0	0	0	1	1	1	1	1	1
1873	11410529	0	1	1	0	0	1	0	0	0	0	1	0	0	0	0	0	0	0	0	0	0	0	0	0	0	0	0	0	0	0	0	0	0	0	0	0	0	0	0	0	0	0	1	1	1	1	1	1
1874	11410529	0	0	0	1	0	0	0	0	0	0	0	0	1	0	0	1	1	0	0	1	0	1	0	1	0	0	2	0	0	0	1	0	0	0	0	0	0	0	2	1	0	3	2	1	1	1	1	1
1875	11410529	0	0	0	0	0	0	0	0	0	0	0	0	0	0	0	0	0	0	0	0	0	0	0	0	0	0	0	0	0	0	0	0	0	0	0	0	0	0	0	0	0	0	1	1	1	1	1	1
1876	11410529	2	1	1	1	1	2	2	2	2	2	1	0	1	0	3	3	0	0	0	0	0	2	1	2	3	2	3	3	3	0	0	0	0	0	0	1	0	0	0	0	2	3	1	2	2	1	1	1
1877	11410529	0	0	0	0	0	0	0	0	1	1	1	0	0	0	0	0	0	0	0	0	3	0	1	0	1	2	0	0	0	0	0	0	0	0	0	0	0	0	0	0	0	0	2	1	1	1	1	1
1878	11410529	0	0	0	0	0	0	0	0	0	0	0	0	1	0	1	0	0	0	0	0	0	0	0	0	0	0	0	0	1	0	0	0	0	0	0	0	0	0	1	0	0	1	4	4	1	4	1	1
1879	11410529	0	0	0	0	0	0	0	0	0	0	1	0	0	0	0	0	1	0	0	0	3	0	0	0	0	1	1	1	1	1	0	0	0	1	1	0	0	0	0	0	1	1	1	1	1	1	1	1
1880	11410529	0	0	0	0	0	0	0	0	0	0	0	1	0	0	0	0	0	0	0	0	0	1	0	0	0	0	0	0	0	0	0	0	0	0	0	0	0	0	0	0	0	2	1	1	1	1	1	1
1881	11410529	2	0	0	0	0	2	0	0	0	0	0	0	0	1	0	1	1	1	3	0	0	1	0	0	1	1	0	1	0	0	0	0	0	0	0	0	0	0	2	0	0	3	1	3	1	3	1	1
1882	11410529	0	0	0	0	0	0	0	0	0	0	0	0	0	0	0	0	0	0	0	0	3	0	0	0	0	0	0	0	0	0	0	0	0	0	0	0	0	0	0	0	0	0	1	1	1	1	1	1
1883	11410529	0	1	0	0	0	0	0	0	0	1	1	0	1	0	1	0	1	1	0	0	0	1	0	1	1	1	0	0	1	1	2	0	1	0	0	0	0	0	1	0	0	3	3	1	1	1	1	1
1884	11410529	0	0	0	0	0	0	0	0	0	0	0	0	0	0	0	0	0	1	0	0	0	0	0	0	0	0	0	0	0	0	0	0	0	0	0	0	0	0	0	0	0	0	1	1	1	1	1	1
1885	11410529	0	0	0	0	0	0	0	0	0	0	0	0	0	0	0	0	0	0	0	0	0	0	0	0	0	0	0	0	0	0	0	0	0	0	0	0	0	0	1	0	0	1	1	1	1	1	1	1
1886	11410529	1	0	1	2	1	0	0	1	1	2	1	1	2	1	0	1	1	2	0	1	3	0	0	0	1	1	1	0	0	1	1	0	1	1	0	0	1	1	0	0	0	1	1	1	1	2	1	1
1887	11410529	0	0	0	0	0	0	0	1	0	0	0	0	0	0	0	0	0	0	0	0	0	0	0	0	0	0	0	1	0	0	0	0	0	0	0	0	0	0	0	0	0	0	1	1	1	1	1	1
1888	11410529	0	0	0	0	0	0	0	0	0	3	3	0	0	0	0	0	0	3	3	0	1	0	0	0	0	0	0	0	0	0	0	0	0	0	0	0	0	0	0	0	0	3	1	1	1	1	1	1
1889	11410529	0	0	0	0	0	0	0	0	1	0	1	0	0	0	0	0	1	0	0	0	2	0	0	0	0	0	0	0	0	1	0	0	0	0	0	0	0	0	0	0	0	2	1	1	1	1	1	1
1890	11410529	0	0	0	0	0	0	0	0	0	0	0	0	0	0	0	0	0	0	0	0	0	0	0	0	0	0	0	0	0	0	0	0	0	0	0	0	0	0	0	0	0	0	1	1	1	1	1	1
1891	11410529	0	0	0	0	0	0	0	0	0	0	1	0	0	0	0	1	1	0	2	0	3	0	1	0	1	0	0	1	0	0	0	0	0	0	0	0	0	0	0	0	2	2	4	4	1	4	1	1
1892	11410529	0	0	0	0	0	0	0	0	0	0	0	0	0	0	0	0	0	0	0	0	0	0	0	0	0	0	0	0	0	0	0	0	0	0	0	0	0	0	0	0	0	0	1	1	1	1	1	1
1893	11410529	0	0	0	0	0	0	0	0	0	0	0	0	0	0	0	0	0	0	1	0	0	0	0	0	0	0	0	0	0	0	0	0	0	0	0	0	0	0	0	0	0	1	1	1	1	1	1	1
1894	11410529	0	0	0	0	0	0	0	0	0	0	0	0	0	0	0	0	0	0	0	0	0	0	0	0	0	0	0	0	0	0	0	0	0	0	0	0	0	0	0	0	0	0	1	1	1	1	1	1
1895	11410529	0	0	1	0	0	1	0	1	0	0	1	1	1	0	1	0	1	0	0	0	3	0	1	1	0	0	0	0	1	1	0	0	0	0	0	0	0	0	0	0	0	2	2	1	1	1	1	1
1896	30130250	0	0	0	0	0	0	0	0	0	0	0	0	0	0	0	0	1	1	0	0	2	0	1	0	0	0	0	0	0	0	0	0	0	0	0	0	0	0	0	0	0	0	1	1	1	1	1	1
1897	30130250	0	0	0	1	0	0	0	0	0	0	0	0	0	0	0	0	1	0	0	0	1	0	0	0	0	0	0	0	0	0	0	0	0	0	0	0	0	0	0	0	0	1	1	1	1	1	1	1
1898	30130250	1	0	1	1	0	1	0	0	0	0	1	0	0	0	0	0	0	0	0	0	0	1	0	0	0	0	1	1	0	0	0	0	0	0	0	0	0	0	0	0	0	0	1	1	1	1	1	1
1899	30130250	0	1	0	0	0	0	1	1	0	0	0	0	1	0	0	0	0	0	0	0	0	0	0	0	0	0	0	0	1	0	0	0	0	0	0	0	0	0	0	0	0	0	1	1	1	1	1	1
1900	30130250	0	0	0	1	0	0	0	1	1	0	0	1	0	0	0	1	1	1	0	0	3	0	0	2	3	3	1	3	2	0	0	0	0	0	0	0	0	0	0	0	0	3	2	2	1	1	1	4
1901	30130250	0	0	0	2	0	1	0	0	0	0	1	0	1	0	0	0	0	0	0	0	1	0	1	0	1	1	0	1	1	1	0	0	0	0	0	0	1	0	0	0	0	1	1	1	1	1	1	1
1902	30130250	0	0	0	0	0	0	0	0	0	0	1	0	0	0	0	0	1	0	0	0	0	1	0	1	0	0	1	1	1	0	0	0	0	0	0	0	0	0	0	0	0	1	2	2	1	1	1	2
1903	30130250	0	0	0	0	0	0	0	0	0	0	0	1	0	0	0	0	1	0	0	0	0	0	1	0	1	0	0	0	0	0	0	0	0	0	0	0	0	0	0	0	1	2	2	1	1	1	2	2
1904	30130250	1	0	0	2	0	0	0	1	0	0	1	1	2	2	1	1	1	0	0	0	0	0	0	1	2	2	0	1	1	0	1	0	0	0	1	0	0	2	1	0	0	3	3	1	1	1	1	1
1905	30130250	0	0	0	1	0	0	1	1	0	0	1	0	0	0	0	0	1	0	0	0	0	0	1	0	0	1	0	0	0	0	1	0	0	1	0	0	0	1	0	0	1	1	2	1	1	1	1	1
1906	30130250	0	0	0	0	0	1	0	1	1	0	1	0	0	1	1	0	1	0	0	0	0	0	1	0	0	0	1	0	2	1	0	0	0	1	0	0	0	0	0	0	3	1	1	1	1	1	1	2
1907	30130250	0	1	0	0	0	0	0	0	0	0	0	0	0	0	1	0	0	0	1	0	0	0	0	1	0	0	1	0	1	1	0	0	0	0	0	0	0	0	1	0	1	1	3	1	1	1	1	1
1908	30130250	0	0	0	0	0	0	0	0	0	0	1	1	0	0	0	0	0	0	0	1	0	0	1	0	0	1	2	2	1	0	1	0	0	0	0	0	0	0	2	0	0	0	2	1	1	1	1	3
1909	30130250	1	0	0	1	0	0	0	0	0	0	1	0	1	0	1	0	1	0	1	0	0	0	1	1	1	2	2	2	1	0	3	1	1	1	1	0	0	0	0	0	0	0	1	1	1	1	1	1
1910	30130250	0	0	0	0	0	0	0	0	1	1	0	0	0	0	0	0	0	0	0	1	0	0	0	0	0	0	0	0	0	0	0	0	0	0	0	0	0	0	0	0	0	1	1	1	1	1	1	1
1911	30130250	0	1	0	0	0	0	1	0	0	0	0	0	0	0	0	0	1	0	0	0	2	0	1	0	0	0	0	1	0	0	0	0	0	0	0	0	0	0	0	0	0	0	2	1	1	1	1	2
1912	30130250	0	1	0	0	0	0	0	0	0	0	0	0	1	1	0	0	0	0	0	0	0	0	0	1	1	1	9	1	0	0	0	0	0	1	0	0	0	0	0	0	0	0	1	1	1	1	1	1
1913	30130250	0	0	0	0	0	0	0	0	0	0	0	0	0	0	0	0	0	0	0	0	0	0	0	0	0	0	0	0	0	0	0	0	0	0	0	0	0	0	0	0	0	0	2	1	1	1	1	1
1914	30130250	0	0	0	1	1	0	0	0	0	0	0	0	0	0	0	0	1	0	0	1	0	1	0	1	0	0	0	0	3	0	0	0	0	0	0	0	0	0	0	0	0	0	1	1	1	1	1	1
1915	30130250	0	1	0	0	0	0	0	1	0	0	0	0	0	0	0	0	1	0	2	0	0	0	0	0	0	1	2	0	1	0	0	0	0	0	0	0	0	0	0	0	0	2	1	1	1	1	1	1
1916	30130250	0	1	0	0	0	0	0	0	0	0	1	0	1	1	1	0	1	0	1	0	0	0	0	0	0	0	0	0	0	0	0	0	0	0	0	0	0	0	0	0	0	1	1	2	1	1	1	2
1917	30130250	0	0	0	0	0	0	0	0	0	0	1	0	0	0	0	0	1	1	3	0	0	0	0	3	1	3	1	0	2	1	2	0	0	0	0	0	0	0	0	0	0	3	1	1	1	1	1	2
1918	30130250	0	0	0	0	0	0	0	0	0	0	0	0	1	0	0	0	1	0	0	0	0	0	0	1	0	0	0	0	0	0	0	0	0	0	0	0	0	0	0	0	0	3	1	1	1	1	1	1
1919	30130250	1	0	1	2	2	1	1	2	1	0	1	1	1	2	2	0	2	0	0	0	0	0	0	1	0	1	0	0	2	1	1	0	0	0	0	0	0	0	0	0	0	0	2	1	1	3	3	3
1920	30130250	0	0	0	0	0	0	0	0	0	0	0	0	0	0	0	1	1	0	0	0	0	0	0	0	0	0	0	0	0	0	0	0	0	1	0	0	0	0	0	0	0	3	3	3	1	1	1	2
1921	30130250	0	0	0	0	0	0	0	0	0	0	1	0	0	1	0	0	0	0	1	0	0	0	0	1	1	0	0	0	0	0	0	0	0	0	0	0	0	0	0	0	0	0	2	1	1	1	1	1
1922	30130250	0	0	0	0	1	0	0	1	0	0	0	0	1	0	0	0	1	0	1	0	0	1	0	0	0	0	1	0	0	0	0	0	0	0	0	0	0	0	0	0	0	0	1	1	1	1	1	2
1923	30130250	1	0	2	0	1	1	1	0	1	0	1	0	0	1	1	0	1	0	0	0	1	1	1	0	0	2	0	2	0	1	1	0	0	1	0	0	0	0	1	0	3	0	2	2	1	2	2	4
1924	30130250	1	0	0	1	0	0	1	1	0	0	0	0	0	1	1	0	1	0	1	0	0	0	2	2	0	0	0	0	1	0	0	0	0	0	0	0	0	0	0	0	0	0	2	2	1	1	1	3
1925	30130250	1	0	1	1	1	1	1	1	0	0	2	1	1	1	1	0	1	2	1	0	2	2	0	1	1	1	1	1	1	1	1	1	2	0	0	1	0	0	0	0	2	3	1	1	1	1	1	1
1926	30130250	0	1	1	1	0	0	1	1	0	0	1	0	1	1	1	0	1	0	0	1	2	0	0	0	1	3	2	0	3	3	0	0	0	1	2	0	0	2	2	0	2	3	1	1	1	1	1	3
1927	30130250	0	1	0	0	1	1	1	0	0	1	1	0	0	0	1	1	1	0	0	0	0	1	1	0	0	1	0	1	1	1	2	0	2	1	0	0	0	0	0	0	2	1	1	1	1	1	1	1
1928	30130250	0	1	1	1	0	1	0	1	1	0	0	1	1	0	1	1	1	0	0	1	0	0	0	1	1	1	0	0	1	1	1	0	0	0	0	0	0	0	0	0	1	1	2	2	2	1	1	1
1929	30130250	1	0	0	2	1	2	1	1	1	0	2	0	0	0	1	1	1	0	0	0	0	0	0	2	0	1	1	1	2	1	2	0	0	1	0	0	0	1	0	0	0	2	1	1	1	1	1	1
1930	30130250	0	0	1	1	0	1	1	1	0	0	1	1	0	1	1	0	2	1	3	0	1	1	1	1	0	0	1	0	2	1	2	0	0	1	0	0	0	0	1	0	2	1	1	2	1	1	2	3
1931	30130250	0	0	0	0	0	0	0	0	0	0	1	0	0	0	0	0	0	0	0	0	0	0	0	1	0	0	0	0	0	0	0	0	0	0	0	0	0	0	0	0	0	0	2	2	1	3	2	1
1932	30130250	0	1	1	1	0	0	1	1	2	1	1	0	1	1	0	0	1	0	1	1	0	1	0	0	0	1	0	1	0	0	0	0	0	0	0	0	0	1	0	0	0	0	2	1	1	1	1	1
1933	30130250	0	0	1	0	0	1	1	0	0	0	0	1	1	2	0	0	1	0	0	0	1	0	1	0	0	0	1	0	0	0	0	0	0	0	0	0	0	0	0	0	0	1	2	1	1	1	1	1
1934	30130250	0	1	1	1	1	0	1	1	0	0	1	0	1	0	1	0	1	0	1	0	0	0	0	0	1	1	0	0	0	0	1	0	0	0	0	0	0	0	0	0	0	0	2	1	1	1	1	1
1935	30130250	1	1	0	1	0	0	1	0	0	0	1	0	1	1	1	0	2	0	0	0	0	1	2	2	2	2	0	2	3	2	2	0	1	1	0	1	0	1	3	0	0	0	1	1	1	1	1	1
1936	21420641	0	0	0	0	1	1	0	0	1	0	0	0	0	1	0	1	0	2	1	0	0	1	1	0	0	1	0	0	0	0	1	1	0	0	1	1	0	0	0	0	0	2	1	1	1	1	1	1
1937	21420641	1	1	0	1	0	0	0	1	1	0	1	0	1	1	1	1	1	1	0	0	0	0	0	0	0	1	0	0	1	0	0	0	0	0	0	0	0	1	0	0	0	0	1	1	1	1	1	2
1938	21420641	0	0	1	1	0	0	0	0	0	0	1	1	1	1	1	0	0	0	0	0	0	0	0	0	0	1	0	0	1	1	0	0	0	0	0	0	0	0	0	0	0	1	2	1	1	1	1	2
1939	21420641	1	0	0	1	0	1	0	1	0	0	0	0	0	0	0	1	1	1	0	1	0	0	1	1	1	1	0	0	1	0	0	0	0	0	0	0	0	0	1	0	0	0	2	1	1	2	2	1
1940	21420641	0	0	0	0	0	0	0	0	0	0	0	0	0	0	0	0	0	0	0	0	2	0	1	1	0	0	1	1	1	1	1	1	0	1	0	1	0	0	0	0	1	0	1	1	1	1	1	1
1941	21420641	3	2	2	1	1	1	0	1	1	3	0	2	1	0	1	1	0	3	0	2	3	2	0	3	1	3	3	0	1	0	0	0	0	0	1	0	1	2	0	0	0	3	2	1	1	3	2	1
1942	21420641	0	0	0	0	0	0	0	0	0	0	0	0	0	0	0	0	0	0	0	0	0	0	2	2	2	0	1	0	0	0	0	0	0	0	0	0	0	1	0	0	0	0	1	1	1	1	1	1
1943	21420641	1	0	1	1	2	2	1	1	1	1	1	1	2	2	1	1	2	1	1	0	1	1	1	1	2	1	1	1	1	0	2	0	0	0	0	0	0	0	0	0	0	0	1	1	1	1	1	1
1944	21420641	1	2	2	1	2	1	1	2	2	0	1	1	1	1	1	1	1	0	0	1	0	1	1	0	1	1	3	2	1	1	0	1	0	0	0	1	2	2	1	0	0	1	2	2	3	3	2	1
1945	21420641	2	1	2	2	1	2	1	1	2	2	2	1	2	2	1	2	2	2	1	0	1	1	2	2	1	3	2	2	1	1	2	2	0	0	1	1	0	2	2	2	1	3	1	1	1	1	1	1
1946	21420641	0	0	1	0	1	1	0	1	2	0	1	0	0	0	0	0	1	0	0	0	3	0	0	9	0	0	0	1	0	0	0	0	0	0	0	0	0	0	0	0	0	0	1	2	1	2	2	1
1947	21420641	0	0	0	0	0	0	1	0	0	0	0	0	0	0	0	0	1	0	0	0	0	0	0	1	1	0	0	0	1	0	0	0	0	0	0	0	0	0	0	0	0	2	1	1	1	1	1	1
1948	21420641	0	1	1	2	1	1	1	2	1	0	1	1	2	1	1	0	1	1	0	0	1	1	1	1	1	0	1	1	1	1	1	0	1	0	0	1	0	1	0	0	1	1	2	1	1	1	1	1
1949	21420641	0	0	2	0	1	1	0	0	0	0	1	0	1	2	0	0	1	0	0	0	1	1	1	0	0	1	0	1	0	0	1	0	0	0	0	0	0	0	0	0	0	1	2	2	1	1	1	1
1950	21420641	1	1	1	2	1	1	2	1	2	0	2	0	0	1	1	0	1	1	1	1	0	1	1	1	0	1	2	1	1	1	1	1	0	0	0	1	0	0	0	0	0	2	1	1	1	1	1	2
1951	21420641	1	1	1	1	0	1	2	0	2	0	1	0	0	0	2	0	1	0	0	0	0	1	1	1	0	1	0	0	1	0	1	0	0	2	0	0	0	1	0	0	0	3	2	1	1	2	2	1
1952	21420641	0	0	1	1	1	0	1	1	1	0	1	1	1	1	0	1	0	1	0	0	2	0	1	1	1	2	0	0	1	0	1	0	2	1	0	1	0	0	0	0	0	0	2	1	2	1	1	2
1953	21420641	0	0	0	0	1	0	1	1	0	0	1	0	1	1	0	1	1	0	0	0	0	1	0	0	0	0	2	1	1	2	1	0	0	1	0	0	0	0	1	0	1	1	2	1	1	1	1	2
1954	21420641	0	0	0	0	0	0	0	0	1	0	1	0	0	0	0	0	0	0	0	0	0	1	1	0	0	0	1	1	1	1	2	0	0	0	0	0	0	0	1	0	0	0	1	1	1	1	1	1
1955	21420641	1	1	1	1	1	2	1	1	1	0	2	0	1	3	1	0	1	0	0	0	1	1	0	0	1	1	1	1	1	1	1	0	0	0	0	0	0	1	0	0	1	1	1	1	1	1	1	1
1956	21420641	0	0	0	1	0	0	0	1	1	1	1	1	1	0	0	0	1	0	0	0	3	0	0	1	0	0	2	0	3	1	1	0	1	0	0	0	0	0	1	0	3	2	1	1	1	1	1	1
1957	21420641	1	1	2	2	1	1	2	1	2	0	2	0	1	2	1	0	1	0	0	0	0	0	1	0	0	2	0	0	0	2	1	0	1	0	1	0	0	2	0	0	0	3	1	1	1	1	1	1
1958	21420641	0	0	0	0	0	0	0	0	0	0	1	0	0	0	0	0	0	1	1	0	0	0	0	1	0	0	1	0	0	0	0	0	0	0	0	1	0	0	0	0	1	2	4	1	1	1	1	1
1959	21420641	1	0	0	0	0	0	1	1	0	1	2	2	1	0	0	0	2	0	0	1	0	1	0	1	0	0	3	1	1	1	2	0	0	1	1	0	0	2	3	0	0	1	1	1	1	1	1	1
1960	21420641	0	0	0	0	0	0	0	0	0	0	0	0	1	0	0	0	0	0	0	1	0	1	1	0	0	0	1	1	1	2	2	1	1	1	0	0	0	0	1	0	2	2	1	1	1	1	1	1
1961	21420641	1	0	0	2	0	0	0	1	0	1	1	0	0	0	0	1	1	0	2	1	0	1	0	0	1	1	1	0	0	0	0	0	0	0	0	0	0	0	1	0	0	0	1	1	1	2	1	1
1962	21420641	0	0	0	0	0	0	0	1	0	0	1	0	0	0	0	1	1	0	0	0	0	0	0	0	1	0	1	0	0	1	1	0	1	0	0	0	0	1	0	0	0	1	1	1	1	1	1	1
1963	21420641	0	1	0	0	1	2	1	1	0	0	0	0	1	2	0	1	0	0	0	1	0	1	0	0	0	1	1	0	2	1	0	0	0	0	0	0	0	1	1	0	0	1	2	1	1	1	1	1
1964	21420641	0	0	0	0	0	0	1	1	0	0	0	0	0	0	0	0	0	0	0	0	0	0	0	0	0	0	0	0	0	0	0	0	0	0	0	0	0	0	0	0	0	1	2	1	1	1	1	1
1965	30630280	1	0	0	1	1	1	1	0	1	0	2	1	0	0	0	0	1	2	0	1	1	1	1	1	2	2	2	1	1	2	3	0	1	0	1	0	1	1	2	0	1	1	2	1	1	1	2	2
1966	30630280	0	0	0	1	0	0	0	0	0	0	0	0	0	0	0	0	1	0	0	0	0	0	1	0	0	0	0	1	0	0	1	0	0	0	0	0	0	0	0	0	0	1	2	1	1	1	1	2
1967	30630280	1	1	0	1	0	1	1	1	0	0	1	1	0	1	0	0	1	1	1	0	0	1	1	1	1	1	1	1	1	1	1	1	1	1	1	1	1	1	1	1	1	1	3	2	2	2	2	2
1968	30630280	0	0	0	0	0	0	0	0	0	0	0	0	0	0	0	0	1	1	0	0	0	0	0	0	0	0	0	0	0	0	0	0	0	0	0	0	0	0	0	0	0	0	2	2	1	1	1	1
1969	30630280	0	0	0	0	0	0	0	0	0	0	0	0	0	0	0	0	0	0	0	0	0	0	0	0	0	0	0	0	0	0	0	0	0	0	0	0	0	0	0	0	0	0	1	1	1	1	1	1
1970	30630280	0	2	2	1	0	1	1	0	0	0	1	1	0	0	1	1	1	0	0	0	0	1	0	0	1	0	1	1	0	0	0	0	1	0	0	0	0	0	0	0	0	0	1	1	1	1	1	1
1971	30630280	0	0	0	0	0	0	0	0	0	0	0	0	0	0	0	0	0	0	0	0	0	0	1	0	0	0	0	0	0	0	0	0	0	0	0	0	0	0	0	0	1	1	1	1	1	1	1	1
1972	30630280	0	0	0	0	0	0	0	0	1	0	0	0	0	0	0	0	0	0	0	0	0	1	1	2	1	0	1	1	0	0	0	0	0	0	0	0	0	0	0	0	0	0	1	1	1	1	1	1
1973	30630280	0	0	1	0	1	0	1	0	0	0	1	0	0	0	0	0	0	0	0	1	0	0	1	1	0	0	1	0	2	0	0	0	0	0	0	1	0	0	2	0	0	0	1	1	1	1	2	2
1974	30630280	0	0	0	0	0	0	1	1	0	0	0	0	0	0	0	0	0	1	0	0	0	1	0	0	0	0	0	0	0	0	0	0	0	0	0	0	0	0	0	0	0	0	1	1	1	1	1	1
1975	30630280	0	0	0	0	0	0	0	0	0	0	0	0	0	0	0	0	0	0	0	0	0	0	1	0	0	0	0	0	0	0	0	0	0	0	0	0	0	0	0	0	0	2	1	1	1	1	1	1
1976	30630280	0	1	0	1	0	1	1	0	1	0	0	0	1	0	0	0	1	0	3	0	0	0	0	1	0	0	0	1	2	0	0	0	0	0	0	0	0	0	0	0	0	2	1	1	1	1	1	1
1977	30630280	1	0	0	0	1	0	0	0	0	0	0	0	0	0	0	0	0	0	0	1	1	0	1	0	0	0	0	0	0	0	3	0	0	0	0	0	0	0	1	0	0	0	1	1	1	1	1	1
1978	30630280	0	1	0	1	0	0	1	0	0	0	0	0	0	0	0	0	1	0	0	0	0	0	0	0	1	0	2	0	1	0	0	0	0	0	0	0	0	0	0	0	0	0	2	1	1	1	1	1
1979	30630280	0	0	0	0	0	1	0	0	0	0	2	0	0	1	1	0	1	0	0	1	0	1	1	0	0	0	0	1	1	1	0	0	0	0	0	0	0	0	0	0	1	2	1	1	1	1	1	1
1980	30630280	3	3	2	3	0	1	0	2	3	0	3	0	0	1	3	0	3	2	1	3	3	3	3	2	0	1	2	3	3	0	0	0	3	3	0	0	1	3	3	3	3	3	1	4	3	3	4	4
1981	30630280	0	1	0	0	0	1	1	1	1	0	1	0	1	0	0	0	1	0	0	0	3	0	0	0	0	0	1	1	0	0	0	0	1	0	0	0	0	0	0	0	0	2	1	1	1	1	1	1
1982	30630280	1	1	0	1	1	1	1	3	3	1	2	0	2	2	1	1	3	3	0	2	0	0	1	2	3	3	3	3	3	2	3	1	9	9	2	1	1	2	3	1	0	0	2	2	2	1	1	3
1983	30630280	1	2	0	0	0	1	2	0	0	0	0	0	0	1	0	0	2	0	1	0	9	1	0	1	0	0	2	0	0	0	0	0	1	0	0	0	0	0	1	0	1	1	1	1	1	1	1	1
1984	30630280	0	1	0	1	1	1	1	0	1	0	0	1	1	1	1	0	0	2	0	0	1	1	1	1	1	1	0	1	1	2	2	1	0	0	0	0	0	1	0	0	1	0	2	2	1	1	1	3
1985	30630280	0	0	0	1	0	0	1	0	1	0	0	0	0	0	0	0	2	0	0	0	0	0	0	1	0	1	1	0	0	1	1	0	0	0	0	0	0	0	1	0	0	1	1	1	1	1	1	1
1986	30630280	0	2	1	0	1	0	2	1	2	0	0	0	1	0	1	0	1	0	1	0	0	1	1	0	0	1	1	1	0	0	0	0	0	0	0	0	1	0	1	0	1	1	1	1	1	1	1	1
1987	30630280	1	1	2	1	0	1	2	2	1	0	1	1	1	3	3	1	0	1	0	1	0	1	1	0	1	2	1	0	2	0	0	2	0	0	0	1	0	1	2	0	2	3	2	2	2	2	3	1
1988	30630280	0	0	0	0	0	0	0	0	0	0	0	0	0	0	0	0	0	0	0	0	0	1	0	0	0	0	1	0	0	0	0	0	0	0	0	0	0	0	1	0	0	0	2	1	1	1	1	1
1989	30630280	0	1	1	1	0	1	1	0	1	0	1	1	0	0	0	0	1	0	0	0	0	1	1	0	1	0	0	0	2	0	0	0	0	0	0	0	0	0	0	0	0	1	3	3	2	3	3	1
1990	30630280	0	0	0	0	0	0	0	0	0	0	1	0	0	0	0	0	2	0	1	0	0	1	1	2	0	0	1	3	1	0	1	0	0	0	0	0	0	0	0	0	0	3	1	1	1	1	1	2
1991	30630280	0	0	0	0	0	0	0	0	0	0	0	0	0	0	0	0	1	0	0	0	0	0	0	0	0	0	1	0	0	0	0	0	0	0	0	0	0	0	0	0	0	1	1	1	1	1	1	1
1992	30630280	1	1	1	2	0	0	0	1	1	1	2	0	1	0	1	0	2	0	0	0	0	0	2	2	2	9	1	1	2	2	2	0	0	1	1	1	0	2	0	1	1	0	1	1	1	1	1	1
1993	30630280	0	1	2	1	0	0	1	1	0	0	1	0	1	1	1	1	1	0	0	0	0	0	0	0	1	1	2	0	1	0	1	0	1	0	0	0	0	1	1	0	0	1	1	1	1	1	1	1
1994	30630280	1	0	0	1	0	0	0	0	1	0	0	0	0	0	0	0	1	0	1	1	0	0	1	0	0	0	0	0	0	0	1	0	0	0	1	0	0	1	0	0	0	0	2	1	1	1	1	2
1995	30630280	0	0	0	0	0	0	0	0	1	0	0	0	0	0	0	0	1	1	0	0	0	0	3	1	0	0	1	1	1	0	0	0	0	0	0	0	0	0	0	0	1	2	2	1	2	1	1	3
1996	30630280	1	1	2	1	1	1	1	0	1	1	1	1	1	1	1	1	9	2	3	1	0	1	1	1	1	1	3	2	2	2	2	2	1	1	0	0	0	1	1	0	1	1	1	1	1	1	1	1
1997	30630280	1	1	2	1	0	0	0	0	1	0	1	1	2	1	2	1	2	0	0	1	0	1	1	1	1	1	1	1	0	0	1	0	0	0	0	0	0	1	0	0	1	1	3	2	2	2	2	2
1998	30630280	0	0	0	0	0	0	1	1	0	0	2	0	1	0	1	1	1	1	0	0	0	0	1	0	1	1	1	0	0	0	0	0	0	0	0	0	0	0	1	0	0	0	1	1	1	1	1	1
1999	30630280	1	1	2	2	1	0	1	1	1	0	1	0	0	1	2	0	1	1	0	1	0	1	0	0	2	3	2	0	2	0	1	0	2	1	0	0	0	1	1	1	0	3	2	2	4	1	1	1
2000	30630280	0	0	0	1	0	0	1	2	1	1	1	1	2	1	9	1	2	2	1	1	0	1	3	0	1	0	0	0	1	0	1	0	0	0	0	0	0	0	1	0	0	0	2	1	4	1	1	1
2001	41040073	0	0	0	0	0	0	0	0	0	0	2	0	0	0	0	0	1	1	0	0	0	1	0	1	0	0	0	0	0	0	1	0	0	0	0	0	0	0	0	0	0	0	1	1	1	1	1	1
2002	41040073	2	2	0	1	0	1	1	0	0	2	2	2	2	1	1	1	2	2	0	0	0	1	0	1	2	2	3	2	1	3	1	0	0	1	1	0	0	1	1	1	1	1	1	1	1	1	1	1
2003	41040073	0	1	0	0	1	1	1	1	1	1	1	0	1	1	1	0	1	2	2	0	0	1	0	0	0	0	1	1	1	1	1	0	0	0	0	0	0	0	1	0	0	1	1	2	1	1	2	1
2004	41040073	0	1	0	0	1	1	1	1	0	1	0	1	0	0	1	0	1	1	1	0	0	0	0	0	0	0	1	0	1	0	0	0	2	0	0	0	0	0	0	0	2	2	1	1	1	1	1	2
2005	41040073	1	1	2	1	0	1	0	0	1	0	1	1	1	2	1	1	0	0	0	1	0	0	0	3	1	2	1	1	2	2	0	0	1	0	0	0	0	0	1	0	1	0	1	1	1	1	1	2
2006	41040073	0	0	0	0	0	0	0	0	0	0	0	0	0	0	0	0	1	0	0	0	0	0	0	1	0	0	0	0	0	0	0	0	0	1	0	0	0	0	0	0	1	1	1	1	1	1	1	1
2007	41040073	1	0	0	0	0	0	0	0	0	0	2	1	1	2	1	2	1	0	1	1	2	0	0	0	0	0	1	0	0	0	0	0	0	0	0	0	0	0	1	0	0	1	2	2	2	1	1	1
2008	41040073	0	0	0	0	0	0	0	0	1	0	0	0	0	0	0	0	1	0	0	1	0	1	0	1	0	0	1	0	1	0	0	0	0	0	0	1	0	0	2	0	1	0	1	1	1	1	1	1
2009	41040073	1	0	0	2	0	0	1	1	1	1	1	0	1	2	1	1	1	1	0	1	0	1	0	0	2	1	3	1	1	0	2	0	0	1	0	0	0	1	2	0	0	2	1	2	2	1	1	1
2010	41040073	1	1	1	1	0	0	1	1	1	0	2	0	0	1	0	1	1	0	0	1	0	1	1	1	2	0	2	0	0	0	1	0	1	0	0	0	0	0	2	0	1	1	1	1	1	1	1	2
2011	41040073	1	1	1	0	0	0	2	1	1	1	1	1	0	1	0	0	1	1	0	1	0	1	0	1	0	1	1	0	0	1	0	0	0	0	0	0	0	1	0	0	2	2	2	2	2	1	1	1
2012	41040073	0	1	0	1	0	0	1	1	0	0	0	2	1	1	1	0	0	0	0	0	0	1	0	0	0	0	0	0	1	2	1	1	0	0	0	1	0	0	0	0	0	0	3	2	2	1	2	1
2013	41040073	0	0	0	2	0	0	0	0	0	0	1	0	0	0	0	0	0	0	0	0	0	1	0	2	0	0	0	0	0	0	1	0	0	0	0	0	0	0	0	0	1	0	2	1	1	1	2	2
2014	41040073	1	1	0	1	0	0	0	1	1	0	1	1	1	2	1	0	1	0	0	1	0	1	0	1	1	1	1	1	1	0	1	0	0	0	0	0	0	0	1	0	1	0	3	1	1	1	1	2
2015	41040073	0	0	0	2	0	0	0	2	0	0	0	0	0	0	0	0	1	0	0	0	0	0	0	0	1	0	0	0	0	0	0	0	0	0	0	0	0	0	0	0	0	0	1	1	1	1	1	1
2016	41040073	1	1	0	1	0	0	1	1	1	1	2	2	1	2	1	1	2	0	1	0	0	1	0	0	0	1	1	0	0	1	2	0	0	1	0	0	0	1	0	0	0	1	1	1	1	1	1	1
2017	41040073	0	0	0	0	0	0	0	1	0	0	1	0	1	1	1	0	1	0	0	1	0	0	0	1	0	0	2	0	1	0	0	0	0	0	0	1	0	0	0	0	0	1	1	1	1	1	1	1
2018	41040073	1	1	1	1	0	1	2	2	2	1	1	0	2	2	1	1	1	3	0	0	0	1	1	2	1	1	3	2	2	0	1	0	1	0	0	1	2	1	3	0	1	2	1	1	1	1	2	1
2019	41040073	0	1	1	0	0	0	1	1	1	0	0	1	1	1	1	0	1	0	0	1	0	1	0	0	1	9	0	0	1	1	1	0	0	0	0	0	0	1	1	0	3	1	1	1	1	1	2	1
2020	41040073	0	1	0	0	0	0	0	0	0	0	0	1	1	1	1	0	1	0	0	1	0	1	0	0	0	0	2	1	1	0	1	0	0	0	0	0	0	0	0	0	1	0	1	1	1	1	1	1
2021	41040073	0	1	1	0	0	0	1	1	1	0	0	1	0	1	0	0	1	0	0	0	0	0	1	0	1	1	0	1	1	3	1	1	0	1	1	0	0	1	0	0	1	1	1	1	1	1	1	1
2022	41040073	0	0	0	1	0	0	0	0	0	0	1	1	1	0	0	1	1	2	0	1	0	1	0	0	2	1	1	1	1	1	1	0	0	0	0	0	0	0	1	0	1	2	1	1	1	1	3	2
2023	20120119	0	0	0	0	0	0	0	0	0	0	0	0	0	0	0	0	0	0	0	0	0	0	0	0	0	0	0	0	1	0	0	0	0	0	0	0	0	0	0	0	0	1	1	1	1	1	1	1
2024	20120119	0	1	1	1	0	1	0	0	1	0	1	0	1	0	0	0	1	0	0	1	0	1	1	1	1	1	1	1	1	1	1	1	1	1	1	1	1	1	2	1	2	1	1	1	1	1	1	2
2025	20120119	0	0	0	0	0	1	1	0	1	0	0	0	1	1	0	0	1	0	0	0	0	0	2	0	0	0	0	0	0	0	0	0	1	0	0	0	0	1	2	0	0	3	3	2	2	2	3	1
2026	20120119	0	0	0	0	0	0	0	0	0	0	0	0	1	1	0	0	1	0	0	0	0	1	1	1	0	1	0	0	0	0	0	0	0	0	0	0	0	0	1	0	0	0	1	1	1	1	1	1
2027	20120119	0	0	0	0	0	0	0	1	1	0	1	0	0	1	0	0	0	0	0	0	0	1	0	1	0	0	3	1	0	1	1	0	0	0	0	0	0	0	0	0	2	1	1	2	1	1	2	1
2028	20120119	1	0	0	1	0	0	0	0	1	1	1	2	0	2	1	1	1	2	1	0	0	2	0	3	1	2	1	0	0	1	0	0	1	0	1	0	0	1	0	0	1	1	2	1	1	2	4	1
2029	20120119	1	0	0	1	0	1	2	1	1	1	1	1	0	2	1	1	1	1	0	1	1	3	1	1	1	3	2	1	0	3	1	0	2	2	1	1	0	2	2	0	0	2	4	2	4	2	2	3
2030	20120119	0	0	0	0	0	0	0	1	0	0	0	0	0	0	1	0	0	0	1	0	0	1	1	0	0	0	0	0	1	0	1	0	0	0	0	0	0	0	0	0	0	2	2	1	2	2	1	1
2031	20120119	0	0	0	0	0	0	0	0	1	0	0	0	0	0	0	0	0	0	1	0	0	0	0	0	0	0	0	1	0	0	0	0	0	0	0	0	0	0	0	0	0	0	1	1	1	1	1	1
2032	20120119	0	0	0	1	0	0	0	0	1	1	1	0	1	0	1	1	1	0	0	0	0	1	0	1	0	0	2	1	0	1	1	0	0	0	0	0	0	0	0	0	0	0	1	1	1	1	1	1
2033	20120119	0	1	0	1	1	1	1	0	1	0	1	1	1	1	1	0	1	0	0	0	1	1	0	0	0	0	2	0	0	0	1	0	1	0	0	0	0	0	1	0	0	1	3	3	3	2	3	2
2034	20120119	0	0	0	1	0	1	0	0	0	0	1	0	1	0	0	0	0	0	0	0	0	0	0	1	0	1	0	0	1	0	0	0	0	0	0	0	0	0	0	0	0	1	1	2	1	1	1	1
2035	20120119	1	0	0	1	0	1	1	0	1	0	1	0	2	0	1	0	1	0	0	1	0	1	1	1	0	1	1	2	0	1	1	0	1	1	0	0	1	1	0	0	2	1	1	2	1	1	2	1
2036	20120119	1	1	1	1	0	1	1	1	2	1	1	2	0	1	0	1	2	2	0	0	0	0	1	1	2	2	2	1	1	0	1	0	0	1	1	1	2	2	1	1	1	2	3	2	2	1	1	1
[truncated: 7,436 more rows]
[truncated: 526 more columns]
